# Supplementary material for: Stromal Expression of MiR-21 Predicts Biochemical Failure in Prostate Cancer Patients with Gleason Score 6
Source: PLoS One. 2014 Nov 17;9(11):e113039. doi: 10.1371/journal.pone.0113039 (PMC4234532; doi:10.1371/journal.pone.0113039)
Supplement: File S1 — (ZIP) [file pone.0113039.s001.zip]

Archive with 4 entries (4 files):
- Database.sav
- Database.xlsx
- Statistics output.spv
- Statistics output.xlsx
