# Supplementary material for: Stromal Expression of MiR-21 Predicts Biochemical Failure in Prostate Cancer Patients with Gleason Score 6
Source: PLoS One. 2014 Nov 17;9(11):e113039. doi: 10.1371/journal.pone.0113039 (PMC4234532; doi:10.1371/journal.pone.0113039)
Supplement: File S1 — (ZIP) [file pone.0113039.s001.zip › Database.xlsx]

## Sheet: Database
Pat_ID	Pat_Center	Surg_center	microarray	microarray_group	Year	Spec_date	Age_surgery_years	Age_Dikom_65	Surg_proc	Postop_RT	Why_Postop_RT	Postop_Hormone	Palliative_Chemo	Type_pall_chemo	Other_cancer	Com_oth_can	Death	Death_date	End_Biochem_failure	End_Clin_fail	End_PC_death	Sub_clin_fail	Date_BF	Date_Clin_fail	Time_BFtoCF	Time_BFtoPCD	BF_free_survival	CF_free_survival	PCdeath_free_survival	Date_PC_death	Date_surgery	Date_lastFU_BF	Date_lastFU_death	Date_lastFU_CF	PSA_preop	PSA_Preop_Kvartiler	PSA_preop_dikom_10	PSA_nadir	NotPSAnadir_less_04	Rising_PSA_1	Date_1	Rising_PSA_2	Date_2	Rising_PSA_3	Date_3	Rising_PSA_4	Date_4	PSA_DT	PSA_DT_0_3_9_15
224	1	1	0	#NULL!	2005	2005-05-19	67.5833	1	2	0	#NULL!	0	0		0		0	#NULL!	0	0	0	#NULL!	#NULL!	#NULL!	#NULL!	#NULL!	69.0278	69.0278	69.0278	#NULL!	2005-05-19	2011-02-18	2011-02-18	2011-02-18	9.9	3	0	0	0	#NULL!	#NULL!	#NULL!	#NULL!	#NULL!	#NULL!	#NULL!	#NULL!	#NULL!	#NULL!
229	1	1	0	#NULL!	2005	2005-05-24	64.3333	0	1	1	1	1	0		0		0	#NULL!	1	0	0	#NULL!	2006-01-20	#NULL!	72.6586	72.6586	7.95085	80.5927	80.5927	#NULL!	2005-05-23	2006-01-20	2012-02-09	2012-02-09	18.5	4	1	0.4	1	1.5	2006-01-20	1.9	2006-07-10	1.8	2006-08-10	#NULL!	#NULL!	21.4	4
61	1	1	0	#NULL!	2001	2001-06-07	64.5833	0	1	1	1	0	0		0		0	#NULL!	1	0	0	#NULL!	2001-12-11	#NULL!	108.84	108.84	6.17669	114.992	114.992	#NULL!	2001-06-06	2001-12-11	2011-01-05	2011-01-05	8.7	2	0	0	0	1.8	2003-11-05	1.9	2004-06-23	3.2	2005-01-18	3.9	2005-03-04	14.33	3
18	1	1	0	#NULL!	2000	2000-06-14	61.0833	0	1	0	#NULL!	0	0		0		0	#NULL!	0	0	0	#NULL!	#NULL!	#NULL!	#NULL!	#NULL!	127.016	127.016	127.016	#NULL!	2000-06-13	2011-01-13	2011-01-13	2011-01-13	7.4	2	0	0	0	#NULL!	#NULL!	#NULL!	#NULL!	#NULL!	#NULL!	#NULL!	#NULL!	#NULL!	#NULL!
232	1	1	0	#NULL!	1995	1995-06-14	58.0833	0	2	0	#NULL!	0	0		0		0	#NULL!	0	0	0	#NULL!	#NULL!	#NULL!	#NULL!	#NULL!	141.965	141.965	141.965	#NULL!	1995-06-14	2007-04-13	2007-04-13	2007-04-13	6.2	1	0	0	0	#NULL!	#NULL!	#NULL!	#NULL!	#NULL!	#NULL!	#NULL!	#NULL!	#NULL!	#NULL!
148	1	1	0	#NULL!	2003	2003-05-26	62.6667	0	1	0	#NULL!	0	0		0		0	#NULL!	1	0	0	#NULL!	2011-09-26	#NULL!	0	0	100.141	100.141	100.141	#NULL!	2003-05-23	2011-09-26	2011-09-26	2011-09-26	13.2	4	1	0	0	0.3	2011-01-26	0.5	2011-09-26	#NULL!	#NULL!	#NULL!	#NULL!	10.83	3
149	1	1	0	#NULL!	2003	2003-05-26	60.1667	0	2	0	#NULL!	0	0		0		0	#NULL!	0	0	0	#NULL!	#NULL!	#NULL!	#NULL!	#NULL!	91.9604	91.9604	91.9604	#NULL!	2003-05-24	2011-01-21	2011-01-21	2011-01-21	2	1	0	0	0	#NULL!	#NULL!	#NULL!	#NULL!	#NULL!	#NULL!	#NULL!	#NULL!	#NULL!	#NULL!
77	1	1	0	#NULL!	2002	2002-05-30	58.5833	0	1	0	#NULL!	0	0		0		0	#NULL!	0	0	0	#NULL!	#NULL!	#NULL!	#NULL!	#NULL!	105.759	105.759	105.759	#NULL!	2002-05-30	2011-03-23	2011-03-23	2011-03-23	17.3	4	1	0	0	#NULL!	#NULL!	#NULL!	#NULL!	#NULL!	#NULL!	#NULL!	#NULL!	#NULL!	#NULL!
252	1	1	0	#NULL!	1997	1997-01-21	66.6667	1	2	0	#NULL!	0	0		0		0	#NULL!	1	0	0	#NULL!	2001-11-12	#NULL!	101.775	101.775	57.6929	159.444	159.444	#NULL!	1997-01-21	2001-11-12	2010-05-06	2010-05-06	42.7	4	1	0	0	0.2	2000-06-05	0.5	2001-11-12	0.8	2002-03-12	1.6	2003-05-28	11.74	3
157	1	1	0	#NULL!	2003	2003-06-02	61.8333	0	1	1	1	0	0		0		0	#NULL!	1	0	0	#NULL!	2007-12-11	#NULL!	37.5616	37.5616	54.3089	91.8619	91.8619	#NULL!	2003-06-02	2007-12-11	2011-01-27	2011-01-27	9.6	3	0	0	0	0.2	2005-08-30	0.3	2007-06-13	0.4	2007-12-11	1.2	2011-01-25	24.5	4
197	1	1	0	#NULL!	2004	2004-06-01	63.6667	0	1	1	1	0	0		0		0	#NULL!	1	0	0	#NULL!	2004-11-25	#NULL!	74.1045	74.1045	5.81529	79.9027	79.9027	#NULL!	2004-06-01	2004-11-25	2011-01-28	2011-01-28	24.7	4	1	0.3	0	0.7	2006-07-14	0.7	2006-11-13	0.8	2007-01-22	0.9	2007-03-08	22.65	4
198	1	1	0	#NULL!	2004	2004-06-02	60.75	0	1	0	#NULL!	0	0		0		0	#NULL!	0	0	0	#NULL!	#NULL!	#NULL!	#NULL!	#NULL!	7.32661	7.32661	7.32661	#NULL!	2004-06-02	2005-01-11	2005-01-11	2005-01-11	8.6	2	0	0	0	#NULL!	#NULL!	#NULL!	#NULL!	#NULL!	#NULL!	#NULL!	#NULL!	#NULL!	#NULL!
38	1	1	0	#NULL!	2001	2001-06-18	56.5	0	1	0	#NULL!	0	0		0		0	#NULL!	0	0	0	#NULL!	#NULL!	#NULL!	#NULL!	#NULL!	114.86	114.86	114.86	#NULL!	2001-06-18	2011-01-13	2011-01-13	2011-01-13	8.9	3	0	0	0	#NULL!	#NULL!	#NULL!	#NULL!	#NULL!	#NULL!	#NULL!	#NULL!	#NULL!	#NULL!
268	1	1	0	#NULL!	2005	2005-06-02	71.75	1	2	0	#NULL!	0	0		0		0	#NULL!	0	0	0	#NULL!	#NULL!	#NULL!	#NULL!	#NULL!	71.1962	71.1962	71.1962	#NULL!	2005-06-02	2011-05-09	2011-05-09	2011-05-09	4.5	1	0	0	0	#NULL!	#NULL!	#NULL!	#NULL!	#NULL!	#NULL!	#NULL!	#NULL!	#NULL!	#NULL!
99	1	1	0	#NULL!	1999	1999-06-22	67	1	1	0	#NULL!	1	0		0		0	#NULL!	1	0	0	#NULL!	2001-12-13	#NULL!	106.671	106.671	29.7664	136.413	136.413	#NULL!	1999-06-21	2001-12-13	2010-11-02	2010-11-02	7.4	2	0	0	0	0.5	2001-12-13	0.7	2002-06-12	1.1	2002-11-07	3.1	2004-02-10	9.7	3
258	1	1	0	#NULL!	1997	1997-06-27	59.0833	0	1	0	#NULL!	0	0		0		0	#NULL!	0	0	0	#NULL!	#NULL!	#NULL!	#NULL!	#NULL!	175.576	175.576	175.576	#NULL!	1997-06-27	2012-02-13	2012-02-13	2012-02-13	71	4	1	0	0	#NULL!	#NULL!	#NULL!	#NULL!	#NULL!	#NULL!	#NULL!	#NULL!	#NULL!	#NULL!
36	1	1	0	#NULL!	2001	2001-06-20	70.9167	1	2	0	#NULL!	0	0		0		0	#NULL!	1	0	0	#NULL!	2003-12-02	#NULL!	85.4091	85.4091	29.405	114.794	114.794	#NULL!	2001-06-20	2003-12-02	2011-01-13	2011-01-13	5.2	1	0	0	0	1.8	2007-01-05	3	2008-01-07	4.3	2009-04-06	4.6	2011-01-11	60.8	4
150	1	1	0	#NULL!	2003	2003-06-10	59.3333	0	1	0	#NULL!	0	0		0		0	#NULL!	0	0	0	#NULL!	#NULL!	#NULL!	#NULL!	#NULL!	91.4019	91.4019	91.4019	#NULL!	2003-06-10	2011-01-21	2011-01-21	2011-01-21	3.4	1	0	0	0	#NULL!	#NULL!	#NULL!	#NULL!	#NULL!	#NULL!	#NULL!	#NULL!	#NULL!	#NULL!
100	1	1	0	#NULL!	1999	1999-06-28	55.25	0	2	0	#NULL!	0	0		0		0	#NULL!	0	0	0	#NULL!	#NULL!	#NULL!	#NULL!	#NULL!	138.976	138.976	138.976	#NULL!	1999-06-28	2011-01-26	2011-01-26	2011-01-26	7.4	2	0	0	0	#NULL!	#NULL!	#NULL!	#NULL!	#NULL!	#NULL!	#NULL!	#NULL!	#NULL!	#NULL!
19	1	1	0	#NULL!	2000	2000-07-04	62.25	0	2	0	#NULL!	0	0		0		0	#NULL!	0	0	0	#NULL!	#NULL!	#NULL!	#NULL!	#NULL!	126.327	126.327	126.327	#NULL!	2000-07-04	2011-01-13	2011-01-13	2011-01-13	9.8	3	0	0	0	#NULL!	#NULL!	#NULL!	#NULL!	#NULL!	#NULL!	#NULL!	#NULL!	#NULL!	#NULL!
151	1	1	0	#NULL!	2003	2003-06-13	59	0	2	0	#NULL!	0	0		0		0	#NULL!	0	0	0	#NULL!	#NULL!	#NULL!	#NULL!	#NULL!	78.1286	78.1286	78.1286	#NULL!	2003-06-12	2009-12-15	2009-12-15	2009-12-15	6.8	2	0	0	0	#NULL!	#NULL!	#NULL!	#NULL!	#NULL!	#NULL!	#NULL!	#NULL!	#NULL!	#NULL!
267	1	1	0	#NULL!	2005	2005-06-09	63.5833	0	2	1	2	0	0		0		0	#NULL!	1	0	0	#NULL!	2005-09-02	#NULL!	68.1893	68.1893	2.79265	70.9663	70.9663	#NULL!	2005-06-09	2005-09-02	2011-05-09	2011-05-09	8.7	2	0	0.8	1	#NULL!	#NULL!	#NULL!	#NULL!	#NULL!	#NULL!	#NULL!	#NULL!	#NULL!	#NULL!
20	1	1	0	#NULL!	2000	2000-07-10	59.4167	0	1	0	#NULL!	0	0		1	NSCLC i 11	0	#NULL!	0	0	0	#NULL!	#NULL!	#NULL!	#NULL!	#NULL!	128.232	128.232	128.232	#NULL!	2000-07-07	2011-03-15	2011-03-15	2011-03-15	14.4	4	1	0	0	#NULL!	#NULL!	#NULL!	#NULL!	#NULL!	#NULL!	#NULL!	#NULL!	#NULL!	#NULL!
69	1	1	1	1	2002	2002-06-17	61.0833	0	2	0	#NULL!	0	0		0		0	#NULL!	0	0	0	#NULL!	#NULL!	#NULL!	#NULL!	#NULL!	103.558	103.558	103.558	#NULL!	2002-06-17	2011-02-02	2011-02-02	2011-02-02	12.5	3	1	0	0	#NULL!	#NULL!	#NULL!	#NULL!	#NULL!	#NULL!	#NULL!	#NULL!	#NULL!	#NULL!
199	1	1	0	#NULL!	2004	2004-06-14	69.8333	1	2	0	#NULL!	0	0		0		0	#NULL!	1	0	0	#NULL!	2009-09-24	#NULL!	15.6096	15.6096	63.344	78.95	78.95	#NULL!	2004-06-14	2009-09-24	2011-01-12	2011-01-12	8.4	2	0	0.1	0	0.2	2005-11-11	0.3	2005-12-14	0.1	2007-06-06	2.2	2009-09-24	15.34	4
21	1	1	0	#NULL!	2000	2000-07-12	65.0833	1	1	0	#NULL!	0	0		1	Penisca 08	0	#NULL!	0	0	0	#NULL!	#NULL!	#NULL!	#NULL!	#NULL!	127.641	127.641	127.641	#NULL!	2000-07-11	2011-03-01	2011-03-01	2011-03-01	9.7	3	0	0	0	#NULL!	#NULL!	#NULL!	#NULL!	#NULL!	#NULL!	#NULL!	#NULL!	#NULL!	#NULL!
39	1	1	0	#NULL!	2001	2001-07-04	62.5833	0	2	0	#NULL!	1	0		0		0	#NULL!	1	0	0	#NULL!	2003-07-16	#NULL!	89.977	89.977	24.3782	114.335	114.335	#NULL!	2001-07-04	2003-07-16	2011-01-13	2011-01-13	8.9	3	0	0	0	2.6	2004-01-29	3.6	2004-03-08	5	2004-04-15	8.3	2004-06-23	2.86	1
70	1	1	0	#NULL!	2002	2002-06-24	68.3333	1	1	0	#NULL!	0	0		0		0	#NULL!	0	0	0	#NULL!	#NULL!	#NULL!	#NULL!	#NULL!	102.901	102.901	102.901	#NULL!	2002-06-24	2011-01-20	2011-01-20	2011-01-20	6.1	1	0	0	0	#NULL!	#NULL!	#NULL!	#NULL!	#NULL!	#NULL!	#NULL!	#NULL!	#NULL!	#NULL!
269	1	1	0	#NULL!	2005	2005-06-20	62.4167	0	2	0	#NULL!	0	0		0		0	#NULL!	0	0	0	#NULL!	#NULL!	#NULL!	#NULL!	#NULL!	70.6049	70.6049	70.6049	#NULL!	2005-06-20	2011-05-09	2011-05-09	2011-05-09	8.1	2	0	0	0	#NULL!	#NULL!	#NULL!	#NULL!	#NULL!	#NULL!	#NULL!	#NULL!	#NULL!	#NULL!
200	1	1	0	#NULL!	2004	2004-06-21	53.8333	0	1	0	#NULL!	0	0		0		0	#NULL!	0	0	0	#NULL!	#NULL!	#NULL!	#NULL!	#NULL!	79.2457	79.2457	79.2457	#NULL!	2004-06-21	2011-01-28	2011-01-28	2011-01-28	12.6	3	1	0	0	#NULL!	#NULL!	#NULL!	#NULL!	#NULL!	#NULL!	#NULL!	#NULL!	#NULL!	#NULL!
270	1	1	0	#NULL!	2005	2005-06-27	57.9167	0	1	1	3	0	0		0		0	#NULL!	0	0	0	#NULL!	#NULL!	#NULL!	#NULL!	#NULL!	36.0088	36.0088	36.0088	#NULL!	2005-06-24	2008-06-24	2008-06-24	2008-06-24	12.9	3	1	0	0	#NULL!	#NULL!	#NULL!	#NULL!	#NULL!	#NULL!	#NULL!	#NULL!	#NULL!	#NULL!
128	1	1	0	#NULL!	1998	1998-07-22	68.75	1	1	0	#NULL!	0	0		0		0	#NULL!	0	0	0	#NULL!	#NULL!	#NULL!	#NULL!	#NULL!	150.146	150.146	150.146	#NULL!	1998-07-22	2011-01-25	2011-01-25	2011-01-25	7.8	2	0	0	0	#NULL!	#NULL!	#NULL!	#NULL!	#NULL!	#NULL!	#NULL!	#NULL!	#NULL!	#NULL!
236	1	1	0	#NULL!	1995	1995-08-01	61.5833	0	1	1	3	1	0		0		0	#NULL!	1	0	0	#NULL!	2001-09-28	#NULL!	113.375	113.375	73.9232	187.272	187.272	#NULL!	1995-08-01	2001-09-28	2011-03-10	2011-03-10	20	4	1	0	0	0.2	2000-11-17	0.7	2001-09-28	3	2002-08-02	3.9	2002-01-03	4.75	2
129	1	1	0	#NULL!	1998	1998-07-29	59.8333	0	1	1	1	0	0		0		0	#NULL!	1	0	0	#NULL!	2004-03-01	#NULL!	82.8787	82.8787	67.0894	149.949	149.949	#NULL!	1998-07-29	2004-03-01	2011-01-26	2011-01-26	15.08	4	1	0	0	2.1	2007-06-15	3.9	2008-10-08	6.4	2010-04-28	6.9	2010-12-08	24.1	4
22	1	1	0	#NULL!	2001	2001-08-02	55.25	0	1	0	#NULL!	0	0		0		0	#NULL!	0	0	0	#NULL!	#NULL!	#NULL!	#NULL!	#NULL!	113.415	113.415	113.415	#NULL!	2001-08-01	2011-01-13	2011-01-13	2011-01-13	11.8	3	1	0	0	#NULL!	#NULL!	#NULL!	#NULL!	#NULL!	#NULL!	#NULL!	#NULL!	#NULL!	#NULL!
245	1	1	1	1	1996	1996-08-07	58.5	0	1	0	#NULL!	0	0		0		0	#NULL!	0	0	0	#NULL!	#NULL!	#NULL!	#NULL!	#NULL!	164.964	164.964	164.964	#NULL!	1996-08-06	2010-05-06	2010-05-06	2010-05-06	9.4	3	0	0	0	#NULL!	#NULL!	#NULL!	#NULL!	#NULL!	#NULL!	#NULL!	#NULL!	#NULL!	#NULL!
271	1	1	0	#NULL!	2005	2005-07-04	64.0833	0	1	0	#NULL!	0	0		0		0	#NULL!	0	0	0	#NULL!	#NULL!	#NULL!	#NULL!	#NULL!	70.1449	70.1449	70.1449	#NULL!	2005-07-04	2011-05-09	2011-05-09	2011-05-09	9.3	3	0	0	0	#NULL!	#NULL!	#NULL!	#NULL!	#NULL!	#NULL!	#NULL!	#NULL!	#NULL!	#NULL!
259	1	1	0	#NULL!	1997	1997-08-14	51.5833	0	1	0	#NULL!	0	0		0		0	#NULL!	0	0	0	#NULL!	#NULL!	#NULL!	#NULL!	#NULL!	92.6175	92.6175	92.6175	#NULL!	1997-08-13	2005-05-02	2005-05-02	2005-05-02	21.5	4	1	0	0	#NULL!	#NULL!	#NULL!	#NULL!	#NULL!	#NULL!	#NULL!	#NULL!	#NULL!	#NULL!
152	1	1	0	#NULL!	2003	2003-07-14	60.75	0	1	1	1	0	0		0		0	#NULL!	1	0	0	#NULL!	2003-10-21	#NULL!	87.0523	87.0523	3.25262	90.2849	90.2849	#NULL!	2003-07-14	2003-10-21	2011-01-21	2011-01-21	4.6	1	0	0.9	1	1.8	2004-03-23	2.5	2004-11-02	3.1	2005-01-18	3.2	2005-04-14	14.5	3
102	1	1	0	#NULL!	1999	1999-08-16	71.5833	1	1	0	#NULL!	0	0		0		1	2010-03-08	0	0	0	#NULL!	#NULL!	#NULL!	#NULL!	#NULL!	126.721	126.721	126.721	#NULL!	1999-08-16	2010-03-08	2010-03-08	2010-03-08	8.9	3	0	0	0	#NULL!	#NULL!	#NULL!	#NULL!	#NULL!	#NULL!	#NULL!	#NULL!	#NULL!	#NULL!
103	1	1	0	#NULL!	1999	1999-08-17	69.5	1	1	0	#NULL!	1	0		0		1	2004-11-14	1	0	0	#NULL!	1999-10-13	#NULL!	61.091	61.091	1.90558	62.9826	62.9826	#NULL!	1999-08-16	1999-10-13	2004-11-14	2004-11-14	50.5	4	1	1.4	1	1.4	1999-10-13	2.2	1999-11-22	#NULL!	#NULL!	#NULL!	#NULL!	2.2	1
86	1	1	0	#NULL!	1999	1999-01-25	65.75	1	2	0	#NULL!	1	0		1	Ca coecum 09	0	#NULL!	1	0	0	#NULL!	2002-02-27	#NULL!	105.817	105.817	37.093	142.885	142.885	#NULL!	1999-01-25	2002-02-27	2010-12-22	2010-12-22	20	4	1	0	0	0.3	2001-03-12	0.3	2001-09-04	0.6	2002-02-27	0.8	2002-04-15	9.14	3
104	1	1	0	#NULL!	1999	1999-08-18	56.8333	0	1	0	#NULL!	0	0		0		0	#NULL!	0	0	0	#NULL!	#NULL!	#NULL!	#NULL!	#NULL!	137.333	137.333	137.333	#NULL!	1999-08-17	2011-01-26	2011-01-26	2011-01-26	7.7	2	0	0	0	#NULL!	#NULL!	#NULL!	#NULL!	#NULL!	#NULL!	#NULL!	#NULL!	#NULL!	#NULL!
272	1	1	0	#NULL!	2005	2005-07-13	68	1	1	0	#NULL!	0	0		0		0	#NULL!	0	0	0	#NULL!	#NULL!	#NULL!	#NULL!	#NULL!	48.2965	48.2965	48.2965	#NULL!	2005-07-13	2009-07-22	2009-07-22	2009-07-22	7.3	2	0	0	0	#NULL!	#NULL!	#NULL!	#NULL!	#NULL!	#NULL!	#NULL!	#NULL!	#NULL!	#NULL!
117	1	1	0	#NULL!	1998	1998-01-06	55.8333	0	1	0	#NULL!	0	0		0		0	#NULL!	0	0	0	#NULL!	#NULL!	#NULL!	#NULL!	#NULL!	158.294	158.294	158.294	#NULL!	1998-01-05	2011-03-16	2011-03-16	2011-03-16	11.3	3	1	0	0	#NULL!	#NULL!	#NULL!	#NULL!	#NULL!	#NULL!	#NULL!	#NULL!	#NULL!	#NULL!
201	1	1	0	#NULL!	2004	2004-07-19	55.5833	0	1	0	#NULL!	0	0		0		0	#NULL!	1	0	0	#NULL!	2005-06-13	#NULL!	67.2034	67.2034	10.8092	77.9972	77.9972	#NULL!	2004-07-19	2005-06-13	2011-01-18	2011-01-18	4.6	1	0	0.3	0	0.8	2009-07-03	1.2	2010-02-16	1	2010-06-08	1	2010-08-26	43.92	4
51	1	1	0	#NULL!	2001	2001-01-24	58.3333	0	1	1	1	0	0		0		0	#NULL!	1	0	0	#NULL!	2001-11-13	#NULL!	110.22	110.22	9.62644	119.821	119.821	#NULL!	2001-01-24	2001-11-13	2011-01-19	2011-01-19	6.4	1	0	0.2	0	2.2	2004-02-12	4.6	2005-04-07	6.9	2005-09-09	7.4	2006-07-18	15.8	4
130	1	1	0	#NULL!	1998	1998-08-17	70.9167	1	2	0	#NULL!	0	0		0		1	2000-08-17	0	0	0	#NULL!	#NULL!	#NULL!	#NULL!	#NULL!	7.68801	7.68801	7.68801	#NULL!	1998-08-17	1999-04-08	1999-04-08	1999-04-08	13.1	4	1	0	0	#NULL!	#NULL!	#NULL!	#NULL!	#NULL!	#NULL!	#NULL!	#NULL!	#NULL!	#NULL!
105	1	1	0	#NULL!	1999	1999-08-20	60.3333	0	2	0	#NULL!	0	0		0		0	#NULL!	0	0	0	#NULL!	#NULL!	#NULL!	#NULL!	#NULL!	128.232	128.232	128.232	#NULL!	1999-08-19	2010-04-26	2010-04-26	2010-04-26	7.9	2	0	0	0	#NULL!	#NULL!	#NULL!	#NULL!	#NULL!	#NULL!	#NULL!	#NULL!	#NULL!	#NULL!
246	1	1	0	#NULL!	1996	1996-08-21	69.0833	1	2	1	3	1	0		0		1	2009-12-18	1	1	0	1	2001-05-08	2009-11-13	102.235	103.385	56.5759	158.787	159.937	#NULL!	1996-08-20	2001-05-08	2009-12-18	2009-11-13	21.3	4	1	0	0	0.2	1999-03-10	6.4	2001-05-08	16	2002-08-03	#NULL!	#NULL!	6.28	2
71	1	1	1	2	2002	2002-07-25	65.25	1	1	1	1	1	0		0		0	#NULL!	1	0	0	#NULL!	2003-09-03	#NULL!	93.0989	93.0989	13.339	106.417	106.417	#NULL!	2002-07-24	2003-09-03	2011-06-06	2011-06-06	9	3	0	0.1	0	0.3	2003-03-21	4.6	2005-09-02	10.4	2005-12-20	15	2006-04-24	6.8	2
40	1	1	1	2	2001	2001-08-21	58.3333	0	1	1	1	0	0		0		0	#NULL!	1	0	0	#NULL!	2003-03-05	#NULL!	94.3477	94.3477	18.4644	112.79	112.79	#NULL!	2001-08-20	2003-03-05	2011-01-13	2011-01-13	20.9	4	1	0	0	0.7	2004-12-10	0.8	2005-07-06	0.9	2006-01-10	1	2006-02-28	30.6	4
134	1	1	0	#NULL!	1998	1998-08-19	55.5833	0	1	0	#NULL!	0	0		0		0	#NULL!	1	0	0	#NULL!	2004-06-14	#NULL!	79.4282	79.4282	69.8492	149.259	149.259	#NULL!	1998-08-19	2004-06-14	2011-01-26	2011-01-26	28.7	4	1	0	0	1	2007-06-08	1.2	2007-12-18	1.6	2009-01-16	1.7	2010-06-18	47.9	4
135	1	1	1	2	1998	1998-08-21	66.0833	1	1	0	#NULL!	1	0		0		0	#NULL!	1	1	0	2	1999-09-03	2000-12-14	15.3796	136.806	12.4191	27.7951	149.193	#NULL!	1998-08-21	1999-09-03	2011-01-26	2000-12-14	79.4	4	1	0.2	0	0.2	1999-04-28	0.4	1999-09-03	2.1	2000-07-07	3.3	2000-11-10	4.48	2
106	1	1	0	#NULL!	1999	1999-08-26	68.9167	1	1	0	#NULL!	1	0		0		0	#NULL!	1	0	0	#NULL!	2001-01-31	#NULL!	119.816	119.816	17.2487	137.037	137.037	#NULL!	1999-08-25	2001-01-31	2011-01-25	2011-01-25	11.8	3	1	0	0	3.4	2004-09-30	6.4	2005-06-06	6.7	2006-03-31	8.6	2006-10-05	20.3	4
170	1	1	0	#NULL!	2004	2004-01-22	66.75	1	1	0	#NULL!	1	0		0		1	2011-03-02	1	1	0	2	2006-10-11	2006-10-11	0	52.6783	32.6248	32.6248	85.2909	#NULL!	2004-01-22	2006-10-11	2011-03-02	2006-10-11	14.6	4	1	0	0	0.1	2005-06-28	1.4	2006-10-11	#NULL!	#NULL!	#NULL!	#NULL!	4.06	2
202	1	1	0	#NULL!	2004	2004-08-02	65.25	1	2	0	#NULL!	0	0		0		0	#NULL!	0	0	0	#NULL!	#NULL!	#NULL!	#NULL!	#NULL!	78.5557	78.5557	78.5557	#NULL!	2004-08-02	2011-02-18	2011-02-18	2011-02-18	8.5	2	0	0	0	#NULL!	#NULL!	#NULL!	#NULL!	#NULL!	#NULL!	#NULL!	#NULL!	#NULL!	#NULL!
42	1	1	0	#NULL!	2001	2001-08-28	56.25	0	1	0	#NULL!	0	0		0		0	#NULL!	0	0	0	#NULL!	#NULL!	#NULL!	#NULL!	#NULL!	112.56	112.56	112.56	#NULL!	2001-08-27	2011-01-13	2011-01-13	2011-01-13	4.4	1	0	0	0	#NULL!	#NULL!	#NULL!	#NULL!	#NULL!	#NULL!	#NULL!	#NULL!	#NULL!	#NULL!
24	1	1	0	#NULL!	2000	2000-09-07	62.5	0	1	0	#NULL!	0	0		0		0	#NULL!	1	0	0	#NULL!	2006-02-21	#NULL!	37.956	37.956	65.4795	103.427	103.427	#NULL!	2000-09-07	2006-02-21	2009-04-21	2009-04-21	10.07	3	1	0	0	1	2008-01-03	1.2	2008-04-22	1.3	2008-10-30	1.5	2009-04-21	29.1	4
153	1	1	0	#NULL!	2003	2003-08-08	62.0833	0	2	0	#NULL!	0	0		0		0	#NULL!	1	0	0	#NULL!	2010-04-16	#NULL!	9.20145	9.20145	80.297	89.4963	89.4963	#NULL!	2003-08-07	2010-04-16	2011-01-21	2011-01-21	6.3	1	0	0	0	0.4	2010-04-16	0.5	2010-09-01	0.5	#NULL!	#NULL!	#NULL!	14.08	3
25	1	1	0	#NULL!	2000	2000-09-08	57.8333	0	1	1	1	0	0		0		0	#NULL!	1	0	0	#NULL!	2003-09-22	#NULL!	87.7424	87.7424	36.4359	124.158	124.158	#NULL!	2000-09-08	2003-09-22	2011-01-13	2011-01-13	16.9	4	1	0	0	0.9	2004-04-21	1.7	2005-05-10	2.3	2006-06-21	2.4	2006-09-25	21	4
273	1	1	1	2	2005	2005-08-02	64.5833	0	2	1	1	1	0		0		0	#NULL!	1	0	0	#NULL!	2006-09-21	#NULL!	55.5702	55.5702	13.6676	69.225	69.225	#NULL!	2005-08-01	2006-09-21	2011-05-09	2011-05-09	5.1	1	0	0	0	0.2	2006-05-04	0.4	2006-09-21	0.5	2006-11-14	#NULL!	#NULL!	4.78	2
274	1	1	0	#NULL!	2005	2005-08-03	57.1667	0	2	0	#NULL!	0	0		0		0	#NULL!	0	0	0	#NULL!	#NULL!	#NULL!	#NULL!	#NULL!	69.1592	69.1592	69.1592	#NULL!	2005-08-03	2011-05-09	2011-05-09	2011-05-09	6.4	1	0	0	0	#NULL!	#NULL!	#NULL!	#NULL!	#NULL!	#NULL!	#NULL!	#NULL!	#NULL!	#NULL!
132	1	1	0	#NULL!	1998	1998-08-31	55	0	1	0	#NULL!	1	0		0		0	#NULL!	1	0	0	#NULL!	1999-01-27	#NULL!	145.909	145.909	5	150.869	138.877	#NULL!	1998-08-28	1999-01-27	2011-03-25	2011-03-25	28.1	4	1	1.4	1	3	1999-10-29	4.5	2000-03-14	7.1	2000-11-21	12	2001-02-20	8.64	2
79	1	1	0	#NULL!	2002	2002-08-15	65.75	1	2	0	#NULL!	0	0		0		1	2010-10-06	0	0	0	#NULL!	#NULL!	#NULL!	#NULL!	#NULL!	97.71	97.71	97.71	#NULL!	2002-08-15	2010-10-06	2010-10-06	2010-10-06	4.6	1	0	0	0	#NULL!	#NULL!	#NULL!	#NULL!	#NULL!	#NULL!	#NULL!	#NULL!	#NULL!	#NULL!
107	1	1	0	#NULL!	1999	1999-09-09	66.4167	1	1	0	#NULL!	0	0		0		0	#NULL!	1	0	0	#NULL!	2000-06-09	#NULL!	140.684	140.684	9.03506	149.686	149.686	#NULL!	1999-09-08	2000-06-09	2012-02-28	2012-02-28	12.4	3	1	0.3	0	0.6	2000-12-21	0.7	2001-07-26	0.9	2002-03-14	1.4	2002-09-18	17.6	4
43	1	1	0	#NULL!	2001	2001-09-04	71.5	1	1	1	1	0	0		0		0	#NULL!	1	0	0	#NULL!	2004-12-20	#NULL!	72.79	72.79	39.5243	112.298	112.298	#NULL!	2001-09-04	2004-12-20	2011-01-13	2011-01-13	12.9	3	1	0	0	3.5	2006-09-19	3.8	2007-06-12	4.1	2007-08-29	5.4	2008-04-02	30	4
203	1	1	0	#NULL!	2004	2004-08-16	59.5833	0	2	0	#NULL!	0	0		0		0	#NULL!	0	0	0	#NULL!	#NULL!	#NULL!	#NULL!	#NULL!	78.0957	78.0957	78.0957	#NULL!	2004-08-16	2011-02-18	2011-02-18	2011-02-18	2.3	1	0	0	0	#NULL!	#NULL!	#NULL!	#NULL!	#NULL!	#NULL!	#NULL!	#NULL!	#NULL!	#NULL!
133	1	1	1	1	1998	1998-09-07	66.3333	1	1	0	#NULL!	0	0		0		1	2009-01-12	0	0	0	#NULL!	#NULL!	#NULL!	#NULL!	#NULL!	124.191	124.191	124.191	#NULL!	1998-09-07	2009-01-12	2009-01-12	2009-01-12	23.8	4	1	0	0	#NULL!	#NULL!	#NULL!	#NULL!	#NULL!	#NULL!	#NULL!	#NULL!	#NULL!	#NULL!
137	1	1	0	#NULL!	1998	1998-09-07	62.25	0	1	0	#NULL!	0	0		0		0	#NULL!	0	0	0	#NULL!	#NULL!	#NULL!	#NULL!	#NULL!	72.2476	72.2476	72.2476	#NULL!	1998-09-07	2004-09-14	2004-09-14	2004-09-14	8.5	2	0	0	0	#NULL!	#NULL!	#NULL!	#NULL!	#NULL!	#NULL!	#NULL!	#NULL!	#NULL!	#NULL!
237	1	1	1	2	1995	1995-09-14	68.75	1	2	0	#NULL!	0	0		0		1	2000-12-16	1	0	0	#NULL!	1997-02-12	#NULL!	46.1058	46.1058	17.0188	63.114	63.114	#NULL!	1995-09-13	1997-02-12	2000-12-16	2000-12-16	20.8	4	1	0	0	0.1	1996-07-31	0.4	1997-02-12	0.7	1997-08-20	0.7	1998-03-03	6.86	2
204	1	1	1	1	2004	2004-08-18	57	0	2	0	#NULL!	0	0		0		0	#NULL!	0	0	0	#NULL!	#NULL!	#NULL!	#NULL!	#NULL!	79.1471	79.1471	79.1471	#NULL!	2004-08-17	2011-03-23	2011-03-23	2011-03-23	23.9	4	1	0	0	#NULL!	#NULL!	#NULL!	#NULL!	#NULL!	#NULL!	#NULL!	#NULL!	#NULL!	#NULL!
26	1	1	0	#NULL!	2000	2000-09-19	68.25	1	1	0	#NULL!	0	0		0		0	#NULL!	0	0	0	#NULL!	#NULL!	#NULL!	#NULL!	#NULL!	30.6863	30.6863	30.6863	#NULL!	2000-09-18	2003-04-10	2003-04-10	2003-04-10	16.4	4	1	0	0	#NULL!	#NULL!	#NULL!	#NULL!	#NULL!	#NULL!	#NULL!	#NULL!	#NULL!	#NULL!
247	1	1	0	#NULL!	1996	1996-09-13	58.4167	0	1	0	#NULL!	0	0		0		1	1996-11-07	0	0	0	#NULL!	#NULL!	#NULL!	#NULL!	#NULL!	1.83987	1.83987	1.83987	#NULL!	1996-09-12	1996-11-07	1996-11-07	1996-11-07	21	4	1	0	0	#NULL!	#NULL!	#NULL!	#NULL!	#NULL!	#NULL!	#NULL!	#NULL!	#NULL!	#NULL!
205	1	1	0	#NULL!	2004	2004-08-19	66	1	2	1	3	1	0		0		0	#NULL!	1	0	0	#NULL!	2004-09-21	#NULL!	77.3579	77.3579	1.08421	78.4243	78.4243	#NULL!	2004-08-19	2004-09-21	2011-03-03	2011-03-03	14.8	4	1	0.5	1	#NULL!	#NULL!	#NULL!	#NULL!	#NULL!	#NULL!	#NULL!	#NULL!	#NULL!	#NULL!
226	1	1	1	2	2005	2005-08-17	60.3333	0	1	1	1	1	0		0		0	#NULL!	1	0	0	#NULL!	2006-09-11	#NULL!	52.0868	52.0868	12.8134	64.8881	64.8881	#NULL!	2005-08-17	2006-09-11	2011-01-13	2011-01-13	16.2	4	1	0	0	0.1	2005-12-20	0.6	2006-09-11	0.9	2006-10-02	1.1	2006-10-19	3	2
108	1	1	0	#NULL!	1999	1999-09-15	68.1667	1	1	0	#NULL!	0	0		0		0	#NULL!	1	0	0	#NULL!	2007-05-24	#NULL!	41.5708	41.5708	92.2561	133.817	133.817	#NULL!	1999-09-15	2007-05-24	2010-11-09	2010-11-09	14.2	4	1	0	0	0.5	2007-05-24	0.6	2008-09-18	0.8	2010-02-08	1.2	2010-11-09	34.8	4
154	1	1	0	#NULL!	2003	2003-08-22	73.4167	1	1	0	#NULL!	0	0		0		0	#NULL!	0	0	0	#NULL!	#NULL!	#NULL!	#NULL!	#NULL!	89.2006	89.2006	89.2006	#NULL!	2003-08-21	2011-01-26	2011-01-26	2011-01-26	15.4	4	1	0	0	#NULL!	#NULL!	#NULL!	#NULL!	#NULL!	#NULL!	#NULL!	#NULL!	#NULL!	#NULL!
155	1	1	1	2	2003	2003-08-27	69.8333	1	1	0	#NULL!	0	0		1	Tumor pancreas med levermet som tok livet 05	1	2005-05-28	1	0	0	#NULL!	2003-10-07	#NULL!	19.6845	19.6845	1.34704	21.027	21.027	#NULL!	2003-08-27	2003-10-07	2005-05-28	2005-05-28	26.3	4	1	0.5	1	0.6	2003-11-26	1.2	2004-04-16	2.1	2004-11-02	2.6	2005-03-31	7.71	2
109	1	1	0	#NULL!	1999	1999-09-21	63.5	0	1	0	#NULL!	0	0		0		0	#NULL!	0	0	0	#NULL!	#NULL!	#NULL!	#NULL!	#NULL!	17.4787	17.4787	17.4787	#NULL!	1999-09-20	2001-03-05	2001-03-05	2001-03-05	16.3	4	1	0	0	#NULL!	#NULL!	#NULL!	#NULL!	#NULL!	#NULL!	#NULL!	#NULL!	#NULL!	#NULL!
206	1	1	1	2	2004	2004-08-26	69.0833	1	2	1	1	1	0		0		0	#NULL!	1	0	0	#NULL!	2005-12-19	#NULL!	62.6027	62.6027	15.836	78.4243	78.4243	#NULL!	2004-08-24	2005-12-19	2011-03-08	2011-03-08	19.1	4	1	0.3	0	0.5	2005-12-19	0.7	2006-08-08	0.9	2007-02-12	1.2	2007-08-22	15.99	4
227	1	1	0	#NULL!	2005	2005-08-24	61.25	0	2	0	#NULL!	0	0		0		0	#NULL!	0	0	0	#NULL!	#NULL!	#NULL!	#NULL!	#NULL!	41.1999	41.1999	41.1999	#NULL!	2005-08-24	2009-01-29	2009-01-29	2009-01-29	5	1	0	0	0	#NULL!	#NULL!	#NULL!	#NULL!	#NULL!	#NULL!	#NULL!	#NULL!	#NULL!	#NULL!
228	1	1	1	1	2005	2005-08-26	69.3333	1	2	0	#NULL!	0	0		0		0	#NULL!	0	0	0	#NULL!	#NULL!	#NULL!	#NULL!	#NULL!	62.7197	62.7197	62.7197	#NULL!	2005-08-26	2010-11-17	2010-11-17	2010-11-17	7.1	2	0	0	0	#NULL!	#NULL!	#NULL!	#NULL!	#NULL!	#NULL!	#NULL!	#NULL!	#NULL!	#NULL!
218	1	1	0	#NULL!	2004	2004-08-30	73.5	1	1	0	#NULL!	0	0		0		0	#NULL!	0	0	0	#NULL!	#NULL!	#NULL!	#NULL!	#NULL!	75.3031	75.3031	75.3031	#NULL!	2004-08-31	2010-12-10	2010-12-10	2010-12-10	0.7	1	0	0	0	#NULL!	#NULL!	#NULL!	#NULL!	#NULL!	#NULL!	#NULL!	#NULL!	#NULL!	#NULL!
214	1	1	0	#NULL!	2004	2004-09-01	64.25	0	1	0	#NULL!	0	0		1	Ca coli Duke B-05, senere met og chemo	0	#NULL!	0	0	0	#NULL!	#NULL!	#NULL!	#NULL!	#NULL!	77.2087	77.2087	77.2087	#NULL!	2004-09-01	2011-02-07	2011-02-07	2011-02-07	12.6	3	1	0	0	#NULL!	#NULL!	#NULL!	#NULL!	#NULL!	#NULL!	1.9	#NULL!	#NULL!	#NULL!
156	1	1	0	#NULL!	2003	2003-09-03	57.9167	0	2	1	1	0	0		0		0	#NULL!	1	0	0	#NULL!	2009-02-06	#NULL!	23.6609	23.6609	65.151	88.8064	88.8064	#NULL!	2003-09-03	2009-02-06	2011-01-27	2011-01-27	8.1	2	0	0	0	0.4	2008-10-29	0.4	2009-02-06	0.5	2009-08-27	0.7	2010-01-06	17.8	4
138	1	1	0	#NULL!	1998	1998-09-25	61.5	0	2	0	#NULL!	0	0		0		0	#NULL!	0	0	0	#NULL!	#NULL!	#NULL!	#NULL!	#NULL!	148.043	148.043	148.043	#NULL!	1998-09-25	2011-01-26	2011-01-26	2011-01-26	1.6	1	0	0	0	#NULL!	#NULL!	#NULL!	#NULL!	#NULL!	#NULL!	#NULL!	#NULL!	#NULL!	#NULL!
260	1	1	0	#NULL!	1997	1997-10-02	62.9167	0	2	0	#NULL!	0	0		0		0	#NULL!	1	0	0	#NULL!	2010-02-25	#NULL!	12.422	12.422	148.832	161.251	161.251	#NULL!	1997-10-01	2010-02-25	2011-03-10	2011-03-10	23.2	4	1	0	0	2.4	2010-02-25	2.5	2010-04-12	4.6	2010-12-06	4.7	2011-03-10	11.46	3
27	1	1	0	#NULL!	2000	2000-10-05	62.5	0	1	0	#NULL!	0	0		0		0	#NULL!	0	0	0	#NULL!	#NULL!	#NULL!	#NULL!	#NULL!	123.271	123.271	123.271	#NULL!	2000-10-05	2011-01-13	2011-01-13	2011-01-13	18.8	4	1	0	0	#NULL!	#NULL!	#NULL!	#NULL!	#NULL!	#NULL!	#NULL!	#NULL!	#NULL!	#NULL!
111	1	1	0	#NULL!	1999	1999-10-01	64.5	0	1	0	#NULL!	1	0		0		0	#NULL!	1	0	0	#NULL!	1999-11-10	#NULL!	133.125	133.125	1.34704	134.442	134.442	#NULL!	1999-09-30	1999-11-10	2010-12-13	2010-12-13	27.3	4	1	0.9	1	0.9	1999-11-10	1.1	1999-12-15	#NULL!	#NULL!	#NULL!	#NULL!	4	2
28	1	1	0	#NULL!	2000	2000-10-06	61.1667	0	1	0	#NULL!	1	0		0		0	#NULL!	1	0	0	#NULL!	2001-06-29	#NULL!	125.501	125.501	8.73936	134.212	134.212	#NULL!	2000-10-06	2001-06-29	2011-12-13	2011-12-13	15.9	4	1	0	0	0.19	2001-02-08	0.25	2001-06-25	#NULL!	#NULL!	#NULL!	#NULL!	11.37	3
158	1	1	0	#NULL!	2003	2003-09-09	58	0	1	0	#NULL!	0	0		0		0	#NULL!	0	0	0	#NULL!	#NULL!	#NULL!	#NULL!	#NULL!	89.2664	89.2664	89.2664	#NULL!	2003-09-09	2011-02-16	2011-02-16	2011-02-16	10.7	3	1	0	0	#NULL!	#NULL!	#NULL!	#NULL!	#NULL!	#NULL!	#NULL!	#NULL!	#NULL!	#NULL!
261	1	1	0	#NULL!	1997	1997-10-09	57.6667	0	1	0	#NULL!	0	0		0		0	#NULL!	0	0	0	#NULL!	#NULL!	#NULL!	#NULL!	#NULL!	162.105	162.105	162.105	#NULL!	1997-10-08	2011-04-12	2011-04-12	2011-04-12	25.6	4	1	0	0	#NULL!	#NULL!	#NULL!	#NULL!	#NULL!	#NULL!	#NULL!	#NULL!	#NULL!	#NULL!
29	1	1	0	#NULL!	2000	2000-10-12	62	0	1	0	#NULL!	0	0		0		0	#NULL!	1	0	0	#NULL!	2009-02-10	#NULL!	33.1252	33.1252	99.977	133.095	133.095	#NULL!	2000-10-12	2009-02-10	2011-11-15	2011-11-15	13.7	4	1	0	0	0.3	2008-02-12	0.6	2009-02-10	1	2010-03-17	1.4	2011-02-09	16.29	4
207	1	1	0	#NULL!	2004	2004-09-10	63.5833	0	2	0	#NULL!	0	0		0		0	#NULL!	0	0	0	#NULL!	#NULL!	#NULL!	#NULL!	#NULL!	74.186	74.186	74.186	#NULL!	2004-09-10	2010-11-16	2010-11-16	2010-11-16	13.5	4	1	0	0	#NULL!	#NULL!	#NULL!	#NULL!	#NULL!	#NULL!	#NULL!	#NULL!	#NULL!	#NULL!
159	1	1	0	#NULL!	2003	2003-09-12	54.6667	0	2	1	1	0	0		1	NSCLC 09. Død av dette	1	2009-04-03	1	0	0	#NULL!	2005-05-15	#NULL!	28.2287	28.2287	20.0743	48.2965	48.2965	#NULL!	2003-09-12	2005-05-15	2007-09-21	2007-09-21	6.1	1	0	0	0	0.5	2005-05-15	0.6	2006-05-15	0.8	2006-09-15	1.1	2007-01-01	18.88	4
41	1	1	0	#NULL!	2001	2001-10-03	73.6667	1	1	0	#NULL!	1	0		0		0	#NULL!	1	0	0	#NULL!	2006-01-17	#NULL!	59.8751	59.8751	51.4834	111.345	111.345	#NULL!	2001-10-03	2006-01-17	2011-01-13	2011-01-13	9.4	3	0	0	0	1	2006-01-17	1.2	2006-02-17	1.7	2006-04-25	2	2006-05-30	4.36	2
210	1	1	0	#NULL!	2004	2004-09-13	60.1667	0	1	0	#NULL!	0	0		0		0	#NULL!	1	0	0	#NULL!	2005-11-29	#NULL!	64.0486	64.0486	14.5218	78.5557	78.5557	#NULL!	2004-09-13	2005-11-29	2011-04-01	2011-04-01	3.5	1	0	0.2	0	0.5	2009-02-26	0.4	2009-08-31	0.4	2010-04-07	0.8	2011-02-07	32.81	4
171	1	1	1	1	2005	2005-01-26	57.3333	0	2	0	#NULL!	0	0		0		0	#NULL!	0	0	0	#NULL!	#NULL!	#NULL!	#NULL!	#NULL!	72.0176	72.0176	72.0176	#NULL!	2005-01-26	2011-01-27	2011-01-27	2011-01-27	5	1	0	0	0	#NULL!	#NULL!	#NULL!	#NULL!	#NULL!	#NULL!	#NULL!	#NULL!	#NULL!	#NULL!
72	1	1	0	#NULL!	2002	2002-09-19	70.5833	1	1	0	#NULL!	0	0		0		0	#NULL!	0	0	0	#NULL!	#NULL!	#NULL!	#NULL!	#NULL!	100.207	100.207	100.207	#NULL!	2002-09-14	2011-01-20	2011-01-20	2011-01-20	3.7	1	0	0	0	#NULL!	#NULL!	#NULL!	#NULL!	#NULL!	#NULL!	#NULL!	#NULL!	#NULL!	#NULL!
30	1	1	0	#NULL!	2000	2000-10-18	58.3333	0	1	0	#NULL!	0	0		0		0	#NULL!	0	0	0	#NULL!	#NULL!	#NULL!	#NULL!	#NULL!	122.877	122.877	122.877	#NULL!	2000-10-17	2011-01-13	2011-01-13	2011-01-13	8.9	3	0	0	0	#NULL!	#NULL!	#NULL!	#NULL!	#NULL!	#NULL!	#NULL!	#NULL!	#NULL!	#NULL!
78	1	1	0	#NULL!	2002	2002-09-20	54.1667	0	1	1	1	1	0		0		0	#NULL!	1	0	0	#NULL!	2003-05-02	#NULL!	92.6717	92.6717	7.39232	100.043	100.043	#NULL!	2002-09-19	2003-05-02	2011-01-20	2011-01-20	23.2	4	1	0.2	0	2.1	2004-11-11	3	2005-08-10	3.6	2005-10-04	3.9	2006-02-17	16.36	4
112	1	1	0	#NULL!	1999	1999-10-14	70.3333	1	2	0	#NULL!	0	0		0		1	2009-08-14	0	0	0	#NULL!	#NULL!	#NULL!	#NULL!	#NULL!	118.014	118.014	118.014	#NULL!	1999-10-14	2009-08-14	2009-08-14	2009-08-14	10	3	1	0	0	#NULL!	#NULL!	#NULL!	#NULL!	#NULL!	#NULL!	#NULL!	#NULL!	#NULL!	#NULL!
238	1	1	0	#NULL!	1995	1995-10-17	55.0833	0	1	0	#NULL!	1	0		0		0	#NULL!	1	0	0	#NULL!	2002-01-11	#NULL!	107.756	107.756	74.8431	182.574	182.574	#NULL!	1995-10-17	2002-01-11	2011-01-03	2011-01-03	16	4	1	0	0	4.5	2010-01-13	7.8	2010-08-25	8.2	2010-10-11	9	2010-12-02	10.41	3
31	1	1	0	#NULL!	2000	2000-10-24	60.4167	0	1	1	1	1	1	Taxotere	0		0	#NULL!	1	1	0	4	2001-01-18	2010-09-30	116.398	121.591	2.82551	119.197	124.388	#NULL!	2000-10-24	2001-01-18	2011-03-07	2010-09-30	11.9	3	1	0	0	0.8	2001-01-18	1.5	2001-03-29	#NULL!	#NULL!	#NULL!	#NULL!	2.54	1
114	1	1	0	#NULL!	1999	1999-10-22	64.4167	0	1	0	#NULL!	1	0		0		0	#NULL!	0	0	0	#NULL!	#NULL!	#NULL!	#NULL!	#NULL!	79.0485	79.0485	79.0485	#NULL!	1999-10-22	2006-05-24	2006-05-24	2006-05-24	9.1	3	0	0	0	#NULL!	#NULL!	#NULL!	#NULL!	#NULL!	#NULL!	#NULL!	#NULL!	#NULL!	#NULL!
115	1	1	0	#NULL!	1999	1999-10-25	62.6667	0	2	0	#NULL!	0	0		0		0	#NULL!	0	0	0	#NULL!	#NULL!	#NULL!	#NULL!	#NULL!	37.323	37.323	37.323	#NULL!	1999-10-25	2002-12-04	2002-12-04	2002-12-04	11.1	3	1	0	0	#NULL!	#NULL!	#NULL!	#NULL!	#NULL!	#NULL!	#NULL!	#NULL!	#NULL!	#NULL!
211	1	1	0	#NULL!	2004	2004-09-27	61.5833	0	2	0	#NULL!	0	0		0		0	#NULL!	0	0	0	#NULL!	#NULL!	#NULL!	#NULL!	#NULL!	78.0957	78.0957	78.0957	#NULL!	2004-09-27	2011-04-01	2011-04-01	2011-04-01	4.9	1	0	0	0	#NULL!	#NULL!	#NULL!	#NULL!	#NULL!	#NULL!	#NULL!	#NULL!	#NULL!	#NULL!
275	1	1	0	#NULL!	2005	2005-09-22	61.1667	0	2	0	#NULL!	0	0		0		0	#NULL!	0	0	0	#NULL!	#NULL!	#NULL!	#NULL!	#NULL!	67.5165	67.5165	67.5165	#NULL!	2005-09-22	2011-05-09	2011-05-09	2011-05-09	4.8	1	0	0	0	#NULL!	#NULL!	#NULL!	#NULL!	#NULL!	#NULL!	#NULL!	#NULL!	#NULL!	#NULL!
32	1	1	0	#NULL!	2000	2000-11-01	67.3333	1	2	0	#NULL!	0	0		0		0	#NULL!	0	0	0	#NULL!	#NULL!	#NULL!	#NULL!	#NULL!	94.2931	94.2931	94.2931	#NULL!	2000-11-01	2008-09-10	2008-09-10	2008-09-10	13.6	4	1	0	0	#NULL!	#NULL!	#NULL!	#NULL!	#NULL!	#NULL!	#NULL!	#NULL!	#NULL!	#NULL!
262	1	1	0	#NULL!	1997	1997-11-04	68.75	1	2	0	#NULL!	0	0		0		0	#NULL!	0	0	0	#NULL!	#NULL!	#NULL!	#NULL!	#NULL!	161.974	161.974	161.974	#NULL!	1997-11-03	2011-05-04	2011-05-04	2011-05-04	12.9	3	1	0	0	#NULL!	#NULL!	#NULL!	#NULL!	#NULL!	#NULL!	#NULL!	#NULL!	#NULL!	#NULL!
160	1	1	1	1	2003	2003-10-09	64.0833	0	2	0	#NULL!	0	0		0		0	#NULL!	0	0	0	#NULL!	#NULL!	#NULL!	#NULL!	#NULL!	84.6338	84.6338	84.6338	#NULL!	2003-10-09	2010-10-28	2010-10-28	2010-10-28	19.5	4	1	0	0	#NULL!	#NULL!	#NULL!	#NULL!	#NULL!	#NULL!	#NULL!	#NULL!	#NULL!	#NULL!
45	1	1	0	#NULL!	2001	2001-10-29	68.8333	1	1	0	#NULL!	0	0		0		0	#NULL!	0	0	0	#NULL!	#NULL!	#NULL!	#NULL!	#NULL!	55.8859	55.8859	55.8859	#NULL!	2001-10-29	2006-06-26	2006-06-26	2006-06-26	13	4	1	0	0	#NULL!	#NULL!	#NULL!	#NULL!	#NULL!	#NULL!	#NULL!	#NULL!	#NULL!	#NULL!
81	1	1	0	#NULL!	1998	2008-11-04	62.5	0	1	0	#NULL!	0	0		0		1	2005-11-11	1	0	0	#NULL!	2002-10-07	#NULL!	37.1673	37.1673	47.0809	84.2396	84.2396	#NULL!	1998-11-04	2002-10-07	2005-11-11	2005-11-11	21	4	1	0	0	0.6	2002-10-07	0.7	2003-04-14	1.6	2004-04-21	1.6	2004-08-10	13.91	3
239	1	1	0	#NULL!	1995	1995-11-08	66.5833	1	1	1	3	0	0		0		1	1998-09-19	0	0	0	#NULL!	#NULL!	#NULL!	#NULL!	#NULL!	5.05963	5.05963	5.05963	#NULL!	1995-11-08	1996-04-10	1996-04-10	1996-04-10	12.9	3	1	0	0	#NULL!	#NULL!	#NULL!	#NULL!	#NULL!	#NULL!	#NULL!	#NULL!	#NULL!	#NULL!
212	1	1	0	#NULL!	2004	2004-10-11	60.5833	0	1	1	3	1	0		0		0	#NULL!	1	0	0	#NULL!	2010-03-25	#NULL!	10.1216	10.1216	65.4138	75.5331	75.5331	#NULL!	2004-10-11	2010-03-25	2011-01-27	2011-01-27	14.9	4	1	0	0	#NULL!	#NULL!	#NULL!	#NULL!	#NULL!	#NULL!	#NULL!	#NULL!	#NULL!	#NULL!
46	1	1	0	#NULL!	2001	2001-11-01	66.5	1	2	0	#NULL!	0	0		0		0	#NULL!	0	0	0	#NULL!	#NULL!	#NULL!	#NULL!	#NULL!	110.392	110.392	110.392	#NULL!	2001-11-01	2011-01-13	2011-01-13	2011-01-13	4	1	0	0	0	#NULL!	#NULL!	#NULL!	#NULL!	#NULL!	#NULL!	#NULL!	#NULL!	#NULL!	#NULL!
47	1	1	0	#NULL!	2001	2001-11-05	70.25	1	1	0	#NULL!	0	0		0		0	#NULL!	1	0	0	#NULL!	2009-05-25	#NULL!	19.8488	19.8488	90.6463	110.491	110.491	#NULL!	2001-11-04	2009-05-25	2011-01-19	2011-01-19	2.9	1	0	0	0	0.2	2007-02-13	0.4	2009-05-25	0.8	2011-01-19	#NULL!	#NULL!	23.79	4
73	1	1	0	#NULL!	2002	2002-10-18	65.4167	1	2	0	#NULL!	0	0		1	mal mel 09 og foll lymf gr1 10	0	#NULL!	0	0	0	#NULL!	#NULL!	#NULL!	#NULL!	#NULL!	99.0899	99.0899	99.0899	#NULL!	2002-10-18	2011-01-20	2011-01-20	2011-01-20	4.4	1	0	0	0	#NULL!	#NULL!	#NULL!	#NULL!	#NULL!	#NULL!	#NULL!	#NULL!	#NULL!	#NULL!
136	1	1	0	#NULL!	1998	1998-11-12	73.4167	1	1	1	2	0	0		0		1	2000-05-17	0	0	0	#NULL!	#NULL!	#NULL!	#NULL!	#NULL!	16.5259	16.5259	16.5259	#NULL!	1998-11-12	2000-03-29	2000-03-29	2000-03-29	82	4	1	0	0	#NULL!	#NULL!	#NULL!	#NULL!	#NULL!	#NULL!	#NULL!	#NULL!	#NULL!	#NULL!
35	1	1	0	#NULL!	2001	2001-02-01	64.1667	0	1	0	#NULL!	0	0		1	07 ca vesica	0	#NULL!	0	0	0	#NULL!	#NULL!	#NULL!	#NULL!	#NULL!	119.394	119.394	119.394	#NULL!	2001-01-31	2011-01-13	2011-01-13	2011-01-13	3.5	1	0	0	0	#NULL!	#NULL!	#NULL!	#NULL!	#NULL!	#NULL!	#NULL!	#NULL!	#NULL!	#NULL!
82	1	1	0	#NULL!	1998	1998-11-16	61.9167	0	2	0	#NULL!	0	0		0		0	#NULL!	1	0	0	#NULL!	2002-09-18	#NULL!	100.099	100.099	46.0624	146.138	146.138	#NULL!	1998-11-16	2002-09-18	2011-01-20	2011-01-20	2.2	1	0	0	0	0.3	1999-12-16	0.3	2001-02-12	0.8	2003-05-05	1.3	2010-03-15	56.45	4
1	1	1	0	#NULL!	2000	2000-01-06	59.6667	0	1	0	#NULL!	0	0		0		0	#NULL!	1	0	0	#NULL!	2003-12-03	#NULL!	85.3434	85.3434	46.9166	132.24	132.24	#NULL!	2000-01-05	2003-12-03	2011-01-12	2011-01-12	23.5	4	1	0	0	0.4	2009-04-06	0.6	2009-07-28	0.6	2010-04-22	0.6	2010-09-22	39.1	4
172	1	1	0	#NULL!	2005	2005-01-28	70.75	1	2	0	#NULL!	0	0		0		0	#NULL!	1	0	0	#NULL!	2006-04-19	#NULL!	53.1055	53.1055	14.6532	67.7465	67.7465	#NULL!	2005-01-28	2006-04-19	2010-09-21	2010-09-21	10	3	1	0	0	0.7	2006-04-19	0.6	2008-01-29	0.9	2009-11-18	1.2	2010-09-21	66.55	4
276	1	1	0	#NULL!	2005	2005-10-18	66.75	1	1	0	#NULL!	0	0		0		0	#NULL!	0	0	0	#NULL!	#NULL!	#NULL!	#NULL!	#NULL!	66.6623	66.6623	66.6623	#NULL!	2005-10-18	2011-05-09	2011-05-09	2011-05-09	6.3	1	0	0	0	#NULL!	#NULL!	#NULL!	#NULL!	#NULL!	#NULL!	#NULL!	#NULL!	#NULL!	#NULL!
213	1	1	0	#NULL!	2004	2004-10-25	67	1	2	0	#NULL!	0	0		0		0	#NULL!	0	0	0	#NULL!	#NULL!	#NULL!	#NULL!	#NULL!	72.5104	72.5104	72.5104	#NULL!	2004-10-25	2010-11-10	2010-11-10	2010-11-10	2.6	1	0	0	0	#NULL!	#NULL!	#NULL!	#NULL!	#NULL!	#NULL!	#NULL!	#NULL!	#NULL!	#NULL!
87	1	1	0	#NULL!	1999	1999-02-03	62.6667	0	1	1	3	1	1	Taxotere	0		1	2008-05-21	1	1	1	2	1999-02-15	2005-05-26	75.3204	111.173	0.427112	75.7302	111.575	2008-05-21	1999-02-02	1999-02-15	2008-05-21	2005-05-26	25.9	4	1	9.1	1	11.7	1999-04-30	26.3	1999-07-20	36.6	1999-09-08	49.4	1999-10-04	2.54	1
161	1	1	0	#NULL!	2003	2003-10-29	60.5833	0	2	1	1	0	0		0		0	#NULL!	1	0	0	#NULL!	2005-02-03	#NULL!	73.3158	73.3158	15.2446	88.5435	88.5435	#NULL!	2003-10-28	2005-02-03	2011-03-15	2011-03-15	77.1	4	1	0	0	0.4	2005-06-14	0.5	2005-12-21	0.6	2006-08-02	0.7	2007-02-14	25.18	4
277	1	1	0	#NULL!	2005	2005-10-20	68.25	1	1	0	#NULL!	0	0		0		0	#NULL!	0	0	0	#NULL!	#NULL!	#NULL!	#NULL!	#NULL!	48.9207	48.9207	48.9207	#NULL!	2005-10-19	2009-11-16	2009-11-16	2009-11-16	15.2	4	1	0	0	#NULL!	#NULL!	#NULL!	#NULL!	#NULL!	#NULL!	#NULL!	#NULL!	#NULL!	#NULL!
278	1	1	1	1	2005	2005-10-20	71.4167	1	2	0	#NULL!	0	0		0		0	#NULL!	0	0	0	#NULL!	#NULL!	#NULL!	#NULL!	#NULL!	44.4196	44.4196	44.4196	#NULL!	2005-10-20	2009-07-03	2009-07-03	2009-07-03	5.1	1	0	0	0	#NULL!	#NULL!	#NULL!	#NULL!	#NULL!	#NULL!	#NULL!	#NULL!	#NULL!	#NULL!
208	1	1	0	#NULL!	2004	2004-10-28	50.5833	0	2	1	1	0	0		0		0	#NULL!	1	0	0	#NULL!	2005-04-04	#NULL!	71.1469	71.1469	5.22391	76.3544	76.3544	#NULL!	2004-10-27	2005-04-04	2011-03-09	2011-03-09	9.9	3	0	0.2	0	0.6	2005-05-23	0.7	2005-07-21	0.8	2006-03-21	0.9	2006-08-25	28.84	4
33	1	1	0	#NULL!	1999	1999-12-01	57.8333	0	2	0	#NULL!	0	0		0		0	#NULL!	0	0	0	#NULL!	#NULL!	#NULL!	#NULL!	#NULL!	144.495	144.495	144.495	#NULL!	1999-11-30	2011-12-15	2011-12-15	2011-12-15	7.2	2	0	0	0	#NULL!	#NULL!	#NULL!	#NULL!	#NULL!	#NULL!	#NULL!	#NULL!	#NULL!	#NULL!
163	1	1	1	1	2003	2003-11-03	65.3333	1	2	0	#NULL!	0	0		0		0	#NULL!	0	0	0	#NULL!	#NULL!	#NULL!	#NULL!	#NULL!	86.8022	86.8022	86.8022	#NULL!	2003-11-03	2011-01-27	2011-01-27	2011-01-27	11	3	1	0	0	#NULL!	#NULL!	#NULL!	#NULL!	#NULL!	#NULL!	#NULL!	#NULL!	#NULL!	#NULL!
34	1	1	1	1	1999	1999-12-02	66.8333	1	1	0	#NULL!	0	0		0		0	#NULL!	0	0	0	#NULL!	#NULL!	#NULL!	#NULL!	#NULL!	107.829	107.829	107.829	#NULL!	1999-12-01	2008-11-25	2008-11-25	2008-11-25	13.4	4	1	0	0	#NULL!	#NULL!	#NULL!	#NULL!	#NULL!	#NULL!	#NULL!	#NULL!	#NULL!	#NULL!
165	1	1	0	#NULL!	2003	2003-11-05	65.9167	1	1	0	#NULL!	0	0		0		1	2007-12-20	0	0	0	#NULL!	#NULL!	#NULL!	#NULL!	#NULL!	49.4793	49.4793	49.4793	#NULL!	2003-11-05	2007-12-20	2007-12-20	2007-12-20	7.8	2	0	0	0	#NULL!	#NULL!	#NULL!	#NULL!	#NULL!	#NULL!	#NULL!	#NULL!	#NULL!	#NULL!
279	1	1	0	#NULL!	2005	2005-10-31	67.75	1	1	0	#NULL!	0	0		0		0	#NULL!	0	0	0	#NULL!	#NULL!	#NULL!	#NULL!	#NULL!	66.2352	66.2352	66.2352	#NULL!	2005-10-31	2011-05-09	2011-05-09	2011-05-09	3.8	1	0	0	0	#NULL!	#NULL!	#NULL!	#NULL!	#NULL!	#NULL!	#NULL!	#NULL!	#NULL!	#NULL!
83	1	1	0	#NULL!	1998	1998-12-04	51	0	2	0	#NULL!	0	0		0		0	#NULL!	0	0	0	#NULL!	#NULL!	#NULL!	#NULL!	#NULL!	145.547	145.547	145.547	#NULL!	1998-12-04	2011-01-20	2011-01-20	2011-01-20	8.9	3	0	0	0	#NULL!	#NULL!	#NULL!	#NULL!	#NULL!	#NULL!	#NULL!	#NULL!	#NULL!	#NULL!
164	1	1	0	#NULL!	2003	2003-11-10	57.5833	0	1	0	#NULL!	0	0		0		0	#NULL!	0	0	0	#NULL!	#NULL!	#NULL!	#NULL!	#NULL!	86.5723	86.5723	86.5723	#NULL!	2003-11-10	2011-01-27	2011-01-27	2011-01-27	7.8	2	0	0	0	#NULL!	#NULL!	#NULL!	#NULL!	#NULL!	#NULL!	#NULL!	#NULL!	#NULL!	#NULL!
280	1	1	0	#NULL!	2005	2005-11-02	60	0	1	0	#NULL!	0	0		0		0	#NULL!	0	0	0	#NULL!	#NULL!	#NULL!	#NULL!	#NULL!	57.6601	57.6601	57.6601	#NULL!	2005-11-02	2010-08-23	2010-08-23	2010-08-23	8.6	2	0	0	0	#NULL!	#NULL!	#NULL!	#NULL!	#NULL!	#NULL!	#NULL!	#NULL!	#NULL!	#NULL!
4	1	1	0	#NULL!	2000	2000-02-08	55.1667	0	1	0	#NULL!	0	0		0		0	#NULL!	0	0	0	#NULL!	#NULL!	#NULL!	#NULL!	#NULL!	131.123	131.123	131.123	#NULL!	2000-02-08	2011-01-12	2011-01-12	2011-01-12	9.3	3	0	0	0	#NULL!	#NULL!	#NULL!	#NULL!	#NULL!	#NULL!	#NULL!	#NULL!	#NULL!	#NULL!
215	1	1	0	#NULL!	2004	2004-11-08	52.5	0	2	1	1	0	0		0		0	#NULL!	1	0	0	#NULL!	2008-03-04	#NULL!	37.4959	37.4959	39.82	77.3072	77.3072	#NULL!	2004-11-08	2008-03-04	2011-04-19	2011-04-19	5.5	1	0	0	0	1.4	2010-02-05	1.6	2010-07-01	1.8	2010-11-02	2.1	2011-02-22	21.8	4
49	1	1	0	#NULL!	2001	2001-11-29	55.75	0	1	0	#NULL!	0	0		1	Ca renis. død av dette	1	2010-05-04	0	0	0	#NULL!	#NULL!	#NULL!	#NULL!	#NULL!	101.127	101.127	101.127	#NULL!	2001-11-29	2010-05-04	2010-05-04	2010-05-04	11	3	1	0	0	#NULL!	#NULL!	#NULL!	#NULL!	#NULL!	#NULL!	#NULL!	#NULL!	#NULL!	#NULL!
281	1	1	0	#NULL!	2005	2005-11-04	62.75	0	1	0	#NULL!	0	0		0		0	#NULL!	0	0	0	#NULL!	#NULL!	#NULL!	#NULL!	#NULL!	66.1038	66.1038	66.1038	#NULL!	2005-11-04	2011-05-09	2011-05-09	2011-05-09	6.2	1	0	0	0	#NULL!	#NULL!	#NULL!	#NULL!	#NULL!	#NULL!	#NULL!	#NULL!	#NULL!	#NULL!
241	1	1	0	#NULL!	1996	1996-02-05	61	0	2	0	#NULL!	0	0		0		0	#NULL!	0	0	0	#NULL!	#NULL!	#NULL!	#NULL!	#NULL!	182.968	182.968	182.968	#NULL!	1996-02-02	2011-05-03	2011-05-03	2011-05-03	8.1	2	0	0	0	#NULL!	#NULL!	#NULL!	#NULL!	#NULL!	#NULL!	#NULL!	#NULL!	#NULL!	#NULL!
217	1	1	0	#NULL!	2004	2004-11-15	61.25	0	1	1	1	1	0		0		0	#NULL!	1	0	0	#NULL!	2008-10-07	#NULL!	36.1485	36.1485	46.7195	82.8597	82.8597	#NULL!	2004-11-15	2008-10-07	2011-10-12	2011-10-12	7.7	2	0	0	0	0.2	2007-02-23	0.6	2008-10-07	26.2	2009-12-28	#NULL!	#NULL!	5.01	2
48	1	1	0	#NULL!	2001	2001-12-06	59.5833	0	1	1	1	0	0		0		0	#NULL!	1	0	0	#NULL!	2004-11-11	#NULL!	74.0716	74.0716	35.2203	109.275	109.275	#NULL!	2001-12-05	2004-11-11	2011-01-13	2011-01-13	5.6	1	0	0	0	0.4	2005-06-16	0.5	2005-08-16	0.7	2006-01-04	1.4	2006-11-09	9.52	3
250	1	1	0	#NULL!	1996	1996-12-20	58.6667	0	2	0	#NULL!	0	0		0		1	2001-11-20	0	0	0	#NULL!	#NULL!	#NULL!	#NULL!	#NULL!	59.0071	59.0071	59.0071	#NULL!	1996-12-20	2001-11-20	2001-11-20	2001-11-20	7.7	2	0	0	0	#NULL!	#NULL!	#NULL!	#NULL!	#NULL!	#NULL!	#NULL!	#NULL!	#NULL!	#NULL!
216	1	1	0	#NULL!	2004	2004-11-17	67	1	1	1	3	1	1	Taxotere	0		1	2010-02-16	1	1	1	2	2005-01-26	2008-05-18	39.6977	60.6967	2.29983	41.9884	62.9826	2010-02-16	2004-11-17	2005-01-26	2010-02-16	2008-05-18	28.3	4	1	0.9	1	0.9	2005-01-26	1.4	2005-03-02	#NULL!	#NULL!	#NULL!	#NULL!	1.8	1
50	1	1	0	#NULL!	2001	2001-01-05	64	0	1	0	#NULL!	0	0		0		0	#NULL!	1	0	0	#NULL!	2005-12-08	#NULL!	49.2277	49.2277	59.0728	108.289	108.289	#NULL!	2001-01-05	2005-12-08	2010-01-14	2010-01-14	26.6	4	1	0.1	0	0.4	2005-08-23	0.4	2005-12-08	0.6	2006-11-15	0.8	2008-12-10	38	4
166	1	1	0	#NULL!	2003	2003-11-26	53.5	0	2	0	#NULL!	0	0		0		0	#NULL!	0	0	0	#NULL!	#NULL!	#NULL!	#NULL!	#NULL!	81.2498	81.2498	81.2498	#NULL!	2003-11-26	2010-09-03	2010-09-03	2010-09-03	5.3	1	0	0	0	#NULL!	#NULL!	#NULL!	#NULL!	#NULL!	#NULL!	#NULL!	#NULL!	#NULL!	#NULL!
80	1	1	0	#NULL!	2002	2002-11-28	65.25	1	1	0	#NULL!	0	0		0		0	#NULL!	0	0	0	#NULL!	#NULL!	#NULL!	#NULL!	#NULL!	63.9025	63.9025	63.9025	#NULL!	2002-11-28	2008-03-26	2008-03-26	2008-03-26	14.2	4	1	0	0	#NULL!	#NULL!	#NULL!	#NULL!	#NULL!	#NULL!	#NULL!	#NULL!	#NULL!	#NULL!
167	1	1	0	#NULL!	2003	2003-12-08	60.8333	0	1	0	#NULL!	1	1	Taxotere	0		1	2008-02-25	1	1	1	2	2004-10-18	2005-06-15	7.88695	40.2563	10.4478	18.333	50.6949	2008-02-25	2003-12-05	2004-10-18	2008-02-25	2005-06-15	104.3	4	1	0.5	1	0.5	2004-10-06	9.4	2005-02-23	34.3	2005-05-13	#NULL!	#NULL!	1.17	1
74	1	1	0	#NULL!	2002	2002-12-06	62.5	0	2	0	#NULL!	0	0		1	Mb Hodg 08. Død av det.	1	2009-04-02	0	0	0	#NULL!	#NULL!	#NULL!	#NULL!	#NULL!	75.8616	75.8616	75.8616	#NULL!	2002-12-06	2009-04-02	2009-04-02	2009-04-02	6.4	1	0	0	0	#NULL!	#NULL!	#NULL!	#NULL!	#NULL!	#NULL!	#NULL!	#NULL!	#NULL!	#NULL!
76	1	1	1	2	2002	2002-12-09	69.6667	1	2	0	#NULL!	1	1	Taxotere	0		1	2009-09-16	1	1	1	2	2004-01-07	2004-11-18	10.3845	68.3207	13.0433	23.4254	81.3484	2009-09-16	2002-12-06	2004-01-07	2009-09-16	2004-11-18	11.8	3	1	0	0	2	2004-01-07	6.4	2004-05-07	16.6	2004-09-07	15	2004-10-28	3.15	2
282	1	1	0	#NULL!	2005	2005-12-05	58.9167	0	2	0	#NULL!	0	0		0		0	#NULL!	0	0	0	#NULL!	#NULL!	#NULL!	#NULL!	#NULL!	69.9478	69.9478	69.9478	#NULL!	2005-12-05	2011-10-04	2011-10-04	2011-10-04	8.4	2	0	0	0	#NULL!	#NULL!	#NULL!	#NULL!	#NULL!	#NULL!	#NULL!	#NULL!	#NULL!	#NULL!
209	1	1	0	#NULL!	2004	2004-12-14	61.5	0	2	0	#NULL!	0	0		0		0	#NULL!	0	0	0	#NULL!	#NULL!	#NULL!	#NULL!	#NULL!	71.5905	71.5905	71.5905	#NULL!	2004-12-15	2010-12-03	2010-12-03	2010-12-03	2.9	1	0	0	0	#NULL!	#NULL!	#NULL!	#NULL!	#NULL!	#NULL!	#NULL!	#NULL!	#NULL!	#NULL!
89	1	1	0	#NULL!	1999	1999-02-09	65.3333	1	1	1	3	0	0		0		0	#NULL!	1	0	0	#NULL!	1999-05-18	#NULL!	139.04	139.04	3.25262	142.261	142.261	#NULL!	1999-02-08	1999-05-18	2010-12-17	2010-12-17	19.3	4	1	1.6	1	#NULL!	#NULL!	#NULL!	#NULL!	#NULL!	#NULL!	#NULL!	#NULL!	#NULL!	#NULL!
168	1	1	1	1	2003	2003-12-19	64.5	0	1	0	#NULL!	0	0		0		0	#NULL!	0	0	0	#NULL!	#NULL!	#NULL!	#NULL!	#NULL!	63.2454	63.2454	63.2454	#NULL!	2003-12-19	2009-03-27	2009-03-27	2009-03-27	7.3	2	0	0	0	#NULL!	#NULL!	#NULL!	#NULL!	#NULL!	#NULL!	#NULL!	#NULL!	#NULL!	#NULL!
219	1	1	0	#NULL!	2004	2004-12-17	60.4167	0	1	1	3	0	0		0		0	#NULL!	1	0	0	#NULL!	2005-03-22	#NULL!	20.5718	20.5718	3.1212	23.6883	23.6883	#NULL!	2004-12-17	2005-03-22	2006-12-08	2006-12-08	25.3	4	1	0.3	0	0.3	2005-02-16	0.6	2005-03-22	#NULL!	#NULL!	#NULL!	#NULL!	1.12	1
169	1	1	0	#NULL!	2004	2004-01-07	53.25	0	2	1	1	0	0		0		0	#NULL!	1	0	0	#NULL!	2005-03-29	#NULL!	68.0907	68.0907	14.6861	82.7611	82.7611	#NULL!	2004-01-07	2005-03-29	2010-11-30	2010-11-30	10	3	1	0	0	0.4	2005-04-15	0.9	2005-08-11	1.5	2005-12-08	#NULL!	#NULL!	5.31	2
220	1	1	0	#NULL!	2004	2004-12-20	58.6667	0	2	0	#NULL!	0	0		0		0	#NULL!	0	0	0	#NULL!	#NULL!	#NULL!	#NULL!	#NULL!	73.956	73.956	73.956	#NULL!	2004-12-20	2011-02-18	2011-02-18	2011-02-18	7.9	2	0	0.2	0	#NULL!	#NULL!	#NULL!	#NULL!	#NULL!	#NULL!	#NULL!	#NULL!	#NULL!	#NULL!
90	1	1	1	2	1999	1999-02-10	70.4167	1	1	0	#NULL!	1	0		0		1	2005-08-03	1	0	0	#NULL!	1999-04-12	#NULL!	75.7476	75.7476	2.03699	77.7672	77.7672	#NULL!	1999-02-09	1999-04-12	2005-08-03	2005-08-03	15.3	4	1	0.4	1	0.6	1999-07-14	1.2	1999-09-09	2	1999-12-17	2.2	1999-12-20	3	2
242	1	1	0	#NULL!	1996	1996-02-09	59.5833	0	2	0	#NULL!	0	0		0		0	#NULL!	0	0	0	#NULL!	#NULL!	#NULL!	#NULL!	#NULL!	146.861	146.861	146.861	#NULL!	1996-02-09	2008-05-06	2008-05-06	2008-05-06	8.3	2	0	0	0	#NULL!	#NULL!	#NULL!	#NULL!	#NULL!	#NULL!	#NULL!	#NULL!	#NULL!	#NULL!
230	1	1	0	#NULL!	1995	1995-02-10	68	1	1	0	#NULL!	0	0		0		0	#NULL!	0	0	0	#NULL!	#NULL!	#NULL!	#NULL!	#NULL!	175.28	175.28	175.28	#NULL!	1995-02-09	2009-09-18	2009-09-18	2009-09-18	24	4	1	0	0	#NULL!	#NULL!	#NULL!	#NULL!	#NULL!	#NULL!	#NULL!	#NULL!	#NULL!	#NULL!
63	1	1	0	#NULL!	2002	2002-02-08	55.6667	0	2	0	#NULL!	0	0		0		0	#NULL!	0	0	0	#NULL!	#NULL!	#NULL!	#NULL!	#NULL!	102.507	102.507	102.507	#NULL!	2002-02-08	2010-08-25	2010-08-25	2010-08-25	5.6	1	0	0	0	#NULL!	#NULL!	#NULL!	#NULL!	#NULL!	#NULL!	#NULL!	#NULL!	#NULL!	#NULL!
5	1	1	0	#NULL!	2000	2000-02-16	67.5833	1	2	0	#NULL!	0	0		0		0	#NULL!	0	0	0	#NULL!	#NULL!	#NULL!	#NULL!	#NULL!	130.86	130.86	130.86	#NULL!	2000-02-16	2011-01-12	2011-01-12	2011-01-12	1.7	1	0	0	0	#NULL!	#NULL!	#NULL!	#NULL!	#NULL!	#NULL!	#NULL!	#NULL!	#NULL!	#NULL!
52	1	1	0	#NULL!	2001	2001-02-14	66	1	2	1	1	0	0		0		0	#NULL!	1	1	0	2	2005-03-15	2008-02-05	34.7355	64.1472	48.9536	83.681	113.086	#NULL!	2001-02-14	2005-03-15	2010-07-19	2008-02-05	7.3	2	0	0	0	0.5	2005-03-15	1.4	2006-03-15	2.3	2006-10-10	3.4	2006-11-01	7.7	2
64	1	1	0	#NULL!	2002	2002-02-12	71.75	1	2	0	#NULL!	1	0		0		0	#NULL!	1	0	0	#NULL!	2004-12-15	#NULL!	70.9169	70.9169	34.0704	104.971	104.971	#NULL!	2002-02-12	2004-12-15	2010-11-12	2010-11-12	8.7	2	0	0	0	13	2007-03-14	24	2007-07-03	41	2007-10-04	54	2007-11-30	4.14	2
2	1	1	1	1	2000	2000-01-10	67.0833	1	1	1	1	0	0		0		0	#NULL!	0	0	0	#NULL!	#NULL!	#NULL!	#NULL!	#NULL!	132.175	132.175	132.175	#NULL!	2000-01-07	2011-01-12	2011-01-12	2011-01-12	17.7	4	1	0	0	#NULL!	#NULL!	#NULL!	#NULL!	#NULL!	#NULL!	#NULL!	#NULL!	#NULL!	#NULL!
173	1	1	0	#NULL!	2004	2004-02-12	57.6667	0	2	1	1	0	0		0		0	#NULL!	1	0	0	#NULL!	2007-04-11	#NULL!	51.1009	51.1009	37.9144	89.0035	89.0035	#NULL!	2004-02-12	2007-04-11	2011-07-14	2011-07-14	9.2	3	0	0.1	0	0.3	2006-01-29	0.4	2007-04-11	0.6	2007-11-22	0.6	2008-01-21	13.26	3
65	1	1	0	#NULL!	2002	2002-02-14	55.0833	0	1	1	2	1	1	Taxotere	0		0	#NULL!	1	1	0	1	2002-03-26	2005-07-15	39.6648	105.882	1.31419	40.9699	107.172	#NULL!	2002-02-14	2002-03-26	2011-01-20	2005-07-15	13.8	4	1	0.6	1	0.6	2002-03-26	1.7	2002-09-12	#NULL!	#NULL!	#NULL!	#NULL!	3.72	2
174	1	1	1	2	2005	2005-02-11	62.9167	0	1	1	1	1	0		0		0	#NULL!	1	0	0	#NULL!	2005-10-24	#NULL!	64.443	64.443	8.37796	72.8061	72.8061	#NULL!	2005-02-11	2005-10-24	2011-03-08	2011-03-08	32	4	1	0.3	0	0.3	2005-04-12	0.3	2005-06-01	1.9	2005-10-24	2.1	2005-12-01	2.38	1
6	1	1	0	#NULL!	2000	2000-02-23	57.6667	0	1	0	#NULL!	0	0		0		0	#NULL!	1	0	0	#NULL!	2007-05-30	#NULL!	43.4768	43.4768	87.1965	130.663	130.663	#NULL!	2000-02-22	2007-05-30	2011-01-12	2011-01-12	13.9	4	1	0	0	2.9	2010-03-25	3.8	2010-05-19	3.7	2010-08-02	6	2010-11-11	8	2
175	1	1	0	#NULL!	2004	2004-02-16	58	0	1	0	#NULL!	0	0		1	Ca pancreas i -07	1	2008-05-04	0	0	0	#NULL!	#NULL!	#NULL!	#NULL!	#NULL!	50.5635	50.5635	50.5635	#NULL!	2004-02-16	2008-05-04	2008-05-04	2008-05-04	24.6	4	1	0	0	#NULL!	#NULL!	#NULL!	#NULL!	#NULL!	#NULL!	#NULL!	#NULL!	#NULL!	#NULL!
8	1	1	0	#NULL!	2000	2000-02-29	49.8333	0	2	0	#NULL!	0	0		0		0	#NULL!	0	0	0	#NULL!	#NULL!	#NULL!	#NULL!	#NULL!	130.893	130.893	130.893	#NULL!	2000-02-29	2011-01-26	2011-01-26	2011-01-26	7.3	2	0	0	0	#NULL!	#NULL!	#NULL!	#NULL!	#NULL!	#NULL!	#NULL!	#NULL!	#NULL!	#NULL!
140	1	1	0	#NULL!	2003	2003-02-20	61.25	0	2	0	#NULL!	0	0		0		0	#NULL!	0	0	0	#NULL!	#NULL!	#NULL!	#NULL!	#NULL!	94.9831	94.9831	94.9831	#NULL!	2003-02-20	2011-01-20	2011-01-20	2011-01-20	3.4	1	0	0	0	#NULL!	#NULL!	#NULL!	#NULL!	#NULL!	#NULL!	#NULL!	#NULL!	#NULL!	#NULL!
176	1	1	0	#NULL!	2004	2004-02-19	68.9167	1	1	1	1	0	0		0		0	#NULL!	1	0	0	#NULL!	2007-02-05	#NULL!	28.0973	28.0973	35.5817	63.6725	63.6725	#NULL!	2004-02-18	2007-02-05	2009-06-09	2009-06-09	6.4	1	0	0	0	0.1	2006-02-15	0.2	2006-11-15	0.4	2007-02-05	0.5	2007-04-20	3.98	2
177	1	1	0	#NULL!	2005	2005-02-23	58.0833	0	1	0	#NULL!	0	0		0		0	#NULL!	0	0	0	#NULL!	#NULL!	#NULL!	#NULL!	#NULL!	75.4345	75.4345	75.4345	#NULL!	2005-02-23	2011-06-08	2011-06-08	2011-06-08	1.8	1	0	0	0	#NULL!	#NULL!	#NULL!	#NULL!	#NULL!	#NULL!	#NULL!	#NULL!	#NULL!	#NULL!
178	1	1	0	#NULL!	2005	2005-02-23	69.25	1	1	0	#NULL!	1	0		0		0	#NULL!	1	1	0	4	2005-04-11	2006-08-23	16.3983	56.8518	1.54417	17.9387	58.3829	#NULL!	2005-02-23	2005-04-11	2010-01-05	2006-08-23	9	3	0	0.4	1	0.4	2005-04-11	22.2	2006-06-21	43.4	2006-08-23	#NULL!	#NULL!	2.44	1
243	1	1	0	#NULL!	1996	1996-03-01	63.4167	0	2	0	#NULL!	1	0		0		1	2006-07-06	1	1	1	2	1997-07-22	2001-12-04	52.4482	107.493	16.6902	69.1264	124.158	2006-07-06	1996-03-01	1997-07-22	2006-07-06	2001-12-04	23.7	4	1	0	0	0.3	1996-12-17	1.5	1997-07-22	1.8	1997-08-25	#NULL!	#NULL!	3.15	2
141	1	1	1	2	2003	2003-02-27	65.5	1	1	1	1	0	0		0		0	#NULL!	1	0	0	#NULL!	2003-07-22	#NULL!	26.6513	26.6513	4.79679	31.442	31.442	#NULL!	2003-02-26	2003-07-22	2005-10-10	2005-10-10	10	3	1	0.3	0	1.6	2003-11-18	2.4	2004-02-26	2.2	2004-05-14	2.9	2004-07-05	18.06	4
119	1	1	0	#NULL!	1998	1998-03-09	63.9167	0	2	1	3	1	0		0		1	2002-01-25	1	1	0	2	1998-03-27	1999-05-27	13.9993	46.0072	0.68995	14.6861	46.6866	#NULL!	1998-03-06	1998-03-27	2002-01-25	1999-05-27	36.5	4	1	2.6	1	2.6	1998-03-27	3.2	1998-05-19	3.8	1998-05-25	#NULL!	#NULL!	4.02	2
92	1	1	0	#NULL!	1999	1999-03-11	63.25	0	1	0	#NULL!	0	0		0		0	#NULL!	0	0	0	#NULL!	#NULL!	#NULL!	#NULL!	#NULL!	143.082	143.082	143.082	#NULL!	1999-03-10	2011-02-10	2011-02-10	2011-02-10	1.6	1	0	0	0	#NULL!	#NULL!	#NULL!	#NULL!	#NULL!	#NULL!	#NULL!	#NULL!	#NULL!	#NULL!
221	1	1	0	#NULL!	2005	2005-03-04	60.8333	0	1	0	#NULL!	0	0		0		0	#NULL!	0	0	0	#NULL!	#NULL!	#NULL!	#NULL!	#NULL!	71.5248	71.5248	71.5248	#NULL!	2005-03-04	2011-02-18	2011-02-18	2011-02-18	1.5	1	0	0	0	#NULL!	#NULL!	#NULL!	#NULL!	#NULL!	#NULL!	#NULL!	#NULL!	#NULL!	#NULL!
180	1	1	0	#NULL!	2004	2004-03-05	68.5	1	1	0	#NULL!	0	0		0		0	#NULL!	0	0	0	#NULL!	#NULL!	#NULL!	#NULL!	#NULL!	78.6871	78.6871	78.6871	#NULL!	2004-03-04	2010-09-24	2010-09-24	2010-09-24	12.1	3	1	0	0	#NULL!	#NULL!	#NULL!	#NULL!	#NULL!	#NULL!	#NULL!	#NULL!	#NULL!	#NULL!
223	1	1	0	#NULL!	2005	2005-03-07	65.6667	1	1	0	#NULL!	0	0		0		0	#NULL!	0	0	0	#NULL!	#NULL!	#NULL!	#NULL!	#NULL!	71.4262	71.4262	71.4262	#NULL!	2005-03-07	2011-02-18	2011-02-18	2011-02-18	6.4	1	0	0	0	#NULL!	#NULL!	#NULL!	#NULL!	#NULL!	#NULL!	#NULL!	#NULL!	#NULL!	#NULL!
222	1	1	0	#NULL!	2005	2005-03-08	66.75	1	1	0	#NULL!	0	0		0		0	#NULL!	0	0	0	#NULL!	#NULL!	#NULL!	#NULL!	#NULL!	71.3934	71.3934	71.3934	#NULL!	2005-03-08	2011-02-18	2011-02-18	2011-02-18	4.9	1	0	0	0	#NULL!	#NULL!	#NULL!	#NULL!	#NULL!	#NULL!	#NULL!	#NULL!	#NULL!	#NULL!
181	1	1	0	#NULL!	2004	2004-03-09	67.3333	1	2	0	#NULL!	0	0		0		0	#NULL!	0	0	0	#NULL!	#NULL!	#NULL!	#NULL!	#NULL!	82.6954	82.6954	82.6954	#NULL!	2004-03-08	2011-01-28	2011-01-28	2011-01-28	7.8	2	0	0	0	#NULL!	#NULL!	#NULL!	#NULL!	#NULL!	#NULL!	#NULL!	#NULL!	#NULL!	#NULL!
182	1	1	0	#NULL!	2004	2004-03-11	55.5	0	2	0	#NULL!	0	0		0		0	#NULL!	0	0	0	#NULL!	#NULL!	#NULL!	#NULL!	#NULL!	80.2642	80.2642	80.2642	#NULL!	2004-03-11	2010-11-18	2010-11-18	2010-11-18	8.3	2	0	0	0	#NULL!	#NULL!	#NULL!	#NULL!	#NULL!	#NULL!	#NULL!	#NULL!	#NULL!	#NULL!
54	1	1	0	#NULL!	2001	2001-03-22	57.8333	0	2	0	#NULL!	1	0		1	Carcinoid syndrom med met	0	#NULL!	1	0	0	#NULL!	2001-07-27	#NULL!	113.802	113.802	4.20541	117.981	117.981	#NULL!	2001-03-21	2001-07-27	2011-01-19	2011-01-19	13.4	4	1	0.5	1	0.5	2001-07-27	1.4	2002-09-27	1.8	2003-01-31	5.8	2005-11-21	15.5	4
142	1	1	0	#NULL!	2003	2003-03-17	64.1667	0	1	0	#NULL!	0	0		0		0	#NULL!	0	0	0	#NULL!	#NULL!	#NULL!	#NULL!	#NULL!	116.207	116.207	116.207	#NULL!	2003-03-17	2012-11-21	2012-11-21	2012-11-21	9.5	3	0	0	0	#NULL!	#NULL!	#NULL!	#NULL!	#NULL!	#NULL!	#NULL!	#NULL!	#NULL!	#NULL!
143	1	1	0	#NULL!	2003	2003-03-20	62.4167	0	2	0	#NULL!	0	0		0		0	#NULL!	1	0	0	#NULL!	2009-11-20	#NULL!	14.0322	14.0322	80.067	94.096	94.096	#NULL!	2003-03-20	2009-11-20	2011-01-21	2011-01-21	9.4	3	0	0	0	#NULL!	#NULL!	#NULL!	#NULL!	#NULL!	#NULL!	#NULL!	#NULL!	#NULL!	#NULL!
183	1	1	0	#NULL!	2004	2004-03-18	60.9167	0	2	1	1	0	0		0		0	#NULL!	1	0	0	#NULL!	2006-01-03	#NULL!	69.7667	69.7667	21.5527	91.3033	91.3033	#NULL!	2004-03-18	2006-01-03	2011-10-27	2011-10-27	8.7	2	0	0.2	0	0.2	2004-08-30	0.3	2005-07-11	0.4	2006-01-03	0.5	2007-01-25	21.59	4
93	1	1	0	#NULL!	1999	1999-03-30	67.75	1	1	0	#NULL!	0	0		0		0	#NULL!	1	0	0	#NULL!	2002-05-08	#NULL!	104.634	104.634	37.323	141.933	141.933	#NULL!	1999-03-29	2002-05-08	2011-01-25	2011-01-25	7.5	2	0	0	0	1.3	2006-05-03	2.1	2007-12-17	2.4	2009-01-08	3	2010-09-07	86.6	4
144	1	1	0	#NULL!	2003	2003-03-26	70.8333	1	1	0	#NULL!	0	0		0		0	#NULL!	0	0	0	#NULL!	#NULL!	#NULL!	#NULL!	#NULL!	93.9317	93.9317	93.9317	#NULL!	2003-03-25	2011-01-21	2011-01-21	2011-01-21	22	4	1	0	0	#NULL!	#NULL!	#NULL!	#NULL!	#NULL!	#NULL!	#NULL!	#NULL!	#NULL!	#NULL!
121	1	1	0	#NULL!	1998	1998-04-01	59.25	0	1	1	1	1	0		0		0	#NULL!	1	0	0	#NULL!	2000-09-22	#NULL!	110.582	110.582	29.7335	140.29	140.29	#NULL!	1998-04-01	2000-09-22	2009-12-09	2009-12-09	40.5	4	1	0	0	0.4	2000-09-22	0.5	2001-09-18	1.4	2002-10-14	#NULL!	#NULL!	13.56	3
66	1	1	0	#NULL!	2002	2002-04-04	64.4167	0	1	0	#NULL!	1	0		0		0	#NULL!	1	0	0	#NULL!	2002-09-10	#NULL!	108.15	108.15	5.25676	113.382	113.382	#NULL!	2002-04-03	2002-09-10	2011-09-14	2011-09-14	15.8	4	1	0.3	0	0.3	2002-05-14	0.9	2002-09-10	1.4	2003-02-25	2.1	2003-08-26	5.9	2
184	1	1	0	#NULL!	2004	2004-03-24	58.6667	0	1	1	3	1	0		0		0	#NULL!	1	0	0	#NULL!	2004-09-06	#NULL!	71.837	71.837	5.48674	77.3072	77.3072	#NULL!	2004-03-23	2004-09-06	2010-09-01	2010-09-01	29	4	1	0.2	0	0.2	2004-05-13	0.4	2004-09-06	#NULL!	#NULL!	#NULL!	#NULL!	3.81	2
53	1	1	0	#NULL!	2001	2001-04-04	66.0833	1	2	0	#NULL!	0	0		0		0	#NULL!	0	0	0	#NULL!	#NULL!	#NULL!	#NULL!	#NULL!	96.593	96.593	96.593	#NULL!	2001-04-04	2009-04-22	2009-04-22	2009-04-22	10.4	3	1	0	0	#NULL!	#NULL!	#NULL!	#NULL!	#NULL!	#NULL!	#NULL!	#NULL!	#NULL!	#NULL!
62	1	1	0	#NULL!	2002	2002-01-11	60.25	0	2	0	#NULL!	0	0		0		0	#NULL!	0	0	0	#NULL!	#NULL!	#NULL!	#NULL!	#NULL!	103.394	103.394	103.394	#NULL!	2002-01-11	2010-08-24	2010-08-24	2010-08-24	9	3	0	0	0	#NULL!	#NULL!	#NULL!	#NULL!	#NULL!	#NULL!	#NULL!	#NULL!	#NULL!	#NULL!
185	1	1	0	#NULL!	2004	2004-03-26	57.5833	0	2	0	#NULL!	0	0		0		0	#NULL!	0	0	0	#NULL!	#NULL!	#NULL!	#NULL!	#NULL!	82.0383	82.0383	82.0383	#NULL!	2004-03-26	2011-01-26	2011-01-26	2011-01-26	6.6	2	0	0	0	#NULL!	#NULL!	#NULL!	#NULL!	#NULL!	#NULL!	#NULL!	#NULL!	#NULL!	#NULL!
118	1	1	0	#NULL!	1998	1998-01-14	61	0	1	0	#NULL!	0	0		1	Ca coli 03	0	#NULL!	0	0	0	#NULL!	#NULL!	#NULL!	#NULL!	#NULL!	142.82	142.82	142.82	#NULL!	1998-01-13	2009-12-08	2009-12-08	2009-12-08	31.9	4	1	0	0	#NULL!	#NULL!	#NULL!	#NULL!	#NULL!	#NULL!	#NULL!	#NULL!	#NULL!	#NULL!
122	1	1	0	#NULL!	1998	1998-04-15	66.5833	1	1	0	#NULL!	0	0		0		0	#NULL!	0	0	0	#NULL!	#NULL!	#NULL!	#NULL!	#NULL!	153.333	153.333	153.333	#NULL!	1998-04-15	2011-01-24	2011-01-24	2011-01-24	11.2	3	1	0	0	#NULL!	#NULL!	#NULL!	#NULL!	#NULL!	#NULL!	#NULL!	#NULL!	#NULL!	#NULL!
94	1	1	1	1	1999	1999-04-20	67	1	1	1	3	0	0		0		0	#NULL!	0	0	0	#NULL!	#NULL!	#NULL!	#NULL!	#NULL!	139.206	139.206	139.206	#NULL!	1999-04-19	2010-11-24	2010-11-24	2010-11-24	15	4	1	0	0	#NULL!	#NULL!	#NULL!	#NULL!	#NULL!	#NULL!	#NULL!	#NULL!	#NULL!	#NULL!
186	1	1	0	#NULL!	2004	2004-04-02	69.0833	1	1	0	#NULL!	0	0		1	Ca coli 07	0	#NULL!	0	0	0	#NULL!	#NULL!	#NULL!	#NULL!	#NULL!	37.4216	37.4216	37.4216	#NULL!	2004-04-01	2007-05-15	2007-05-15	2007-05-15	23.6	4	1	0	0	#NULL!	#NULL!	#NULL!	#NULL!	#NULL!	#NULL!	#NULL!	#NULL!	#NULL!	#NULL!
187	1	1	0	#NULL!	2004	2004-04-06	63.6667	0	1	0	#NULL!	0	0		0		0	#NULL!	1	0	0	#NULL!	2010-08-17	#NULL!	5.38942	5.38942	76.3544	81.7426	81.7426	#NULL!	2004-04-06	2010-08-17	2011-01-28	2011-01-28	8.5	2	0	0	0	0.2	2007-01-05	0.3	2007-03-22	2.4	2010-08-17	3.3	2010-12-28	12.52	3
56	1	1	0	#NULL!	2001	2001-04-20	66.5833	1	1	0	#NULL!	1	0		0		0	#NULL!	1	0	0	#NULL!	2001-12-05	#NULL!	111.568	111.568	7.52374	119.066	119.066	#NULL!	2001-04-20	2001-12-05	2011-03-23	2011-03-23	21.2	4	1	0	0	0.2	2001-09-06	0.6	2001-12-05	0.9	2002-06-18	1.4	2003-05-26	8.67	2
123	1	1	0	#NULL!	1998	1998-04-22	69	1	2	1	2	0	0		0		0	#NULL!	0	0	0	#NULL!	#NULL!	#NULL!	#NULL!	#NULL!	153.14	153.136	153.136	#NULL!	1998-04-21	2011-01-24	2011-01-24	2011-01-24	28.3	4	1	0	0	#NULL!	#NULL!	#NULL!	#NULL!	#NULL!	#NULL!	#NULL!	#NULL!	#NULL!	#NULL!
10	1	1	0	#NULL!	2000	2000-04-27	65.8333	1	1	0	#NULL!	0	0		0		0	#NULL!	0	0	0	#NULL!	#NULL!	#NULL!	#NULL!	#NULL!	128.561	128.561	128.561	#NULL!	2000-04-26	2011-01-12	2011-01-12	2011-01-12	10.8	3	1	0	0	#NULL!	#NULL!	#NULL!	#NULL!	#NULL!	#NULL!	#NULL!	#NULL!	#NULL!	#NULL!
124	1	1	0	#NULL!	1998	1998-04-22	66.0833	1	1	0	#NULL!	0	0		1	Ca pulm 02. død av ca pulm 03	1	2003-09-01	0	0	0	#NULL!	#NULL!	#NULL!	#NULL!	#NULL!	64.3296	64.3296	64.3296	#NULL!	1998-04-22	2003-09-01	2003-09-01	2003-09-01	5	1	0	0	0	#NULL!	#NULL!	#NULL!	#NULL!	#NULL!	#NULL!	#NULL!	#NULL!	#NULL!	#NULL!
11	1	1	0	#NULL!	2001	2001-04-23	56.75	0	1	1	3	0	0		0		0	#NULL!	1	0	0	#NULL!	2007-07-01	#NULL!	42.4252	42.4252	74.2517	116.667	116.667	#NULL!	2001-04-23	2007-07-01	2011-01-12	2011-01-12	14.1	4	1	0	0	0.2	2004-07-01	1.3	2007-07-01	0.9	2007-10-09	#NULL!	#NULL!	15.8	4
188	1	1	0	#NULL!	2004	2004-04-13	56.75	0	2	0	#NULL!	0	0		0		0	#NULL!	0	0	0	#NULL!	#NULL!	#NULL!	#NULL!	#NULL!	81.5126	81.5126	81.5126	#NULL!	2004-04-13	2011-01-28	2011-01-28	2011-01-28	3.5	1	0	0	0	#NULL!	#NULL!	#NULL!	#NULL!	#NULL!	#NULL!	#NULL!	#NULL!	#NULL!	#NULL!
189	1	1	0	#NULL!	2004	2004-04-13	56.1667	0	2	0	#NULL!	0	0		0		0	#NULL!	1	0	0	#NULL!	2006-10-17	#NULL!	51.3966	51.3966	30.1278	81.5126	81.5126	#NULL!	2004-04-13	2006-10-17	2011-01-28	2011-01-28	10.4	3	1	0.2	0	0.2	2004-08-23	0.3	2005-06-02	0.4	2006-10-17	0.4	2010-07-21	88.3	4
12	1	1	0	#NULL!	2001	2001-04-25	68.6667	1	1	1	1	1	0		0		0	#NULL!	1	0	0	#NULL!	2004-05-19	#NULL!	79.8554	79.8554	36.7973	116.634	116.634	#NULL!	2001-04-25	2004-05-19	2011-01-13	2011-01-13	4.9	1	0	0	0	0.3	2003-04-22	1.1	2004-05-19	3.5	2005-07-06	5.1	2005-10-13	7.4	2
190	1	1	0	#NULL!	2004	2004-04-15	59.3333	0	2	1	3	1	0		0		0	#NULL!	1	0	0	#NULL!	2005-10-28	#NULL!	63.0299	63.0299	18.4315	81.4469	81.4469	#NULL!	2004-04-15	2005-10-28	2011-01-28	2011-01-28	8.8	2	0	0	0	0.4	2005-10-28	1	2005-12-16	2.1	2006-02-17	3.3	2006-04-10	1.79	1
244	1	1	0	#NULL!	1996	1996-04-26	68	1	2	1	3	1	0		0		0	#NULL!	1	0	0	#NULL!	1996-06-24	#NULL!	170.325	170.325	1.97128	172.257	172.257	#NULL!	1996-04-25	1996-06-24	2010-09-02	2010-09-02	27.7	4	1	1	1	#NULL!	#NULL!	#NULL!	#NULL!	#NULL!	#NULL!	#NULL!	#NULL!	#NULL!	#NULL!
191	1	1	0	#NULL!	2004	2004-04-19	49.75	0	2	0	#NULL!	0	0		0		0	#NULL!	1	0	0	#NULL!	2009-02-03	#NULL!	23.7923	23.7923	57.5287	81.3155	81.3155	#NULL!	2004-04-19	2009-02-03	2011-01-28	2011-01-28	5.1	1	0	0	0	0.5	2010-02-18	0.5	2010-04-21	0.6	2010-09-24	0.6	2011-01-04	33.47	4
263	1	1	0	#NULL!	2005	2005-04-19	67	1	1	1	1	0	0		0		0	#NULL!	1	0	0	#NULL!	2007-01-22	#NULL!	41.2093	41.2093	21.1585	62.3583	62.3583	#NULL!	2005-04-18	2007-01-22	2010-06-29	2010-06-29	18	4	1	0	0	0.2	2006-07-24	0.3	2006-10-20	0.4	2007-01-22	1.1	2007-10-18	6.12	2
13	1	1	0	#NULL!	2000	2000-05-05	65.9167	1	1	0	#NULL!	0	0		0		0	#NULL!	0	0	0	#NULL!	#NULL!	#NULL!	#NULL!	#NULL!	126.359	126.359	126.359	#NULL!	2000-05-05	2010-11-15	2010-11-15	2010-11-15	9.1	3	0	0	0	#NULL!	#NULL!	#NULL!	#NULL!	#NULL!	#NULL!	#NULL!	#NULL!	#NULL!	#NULL!
14	1	1	0	#NULL!	2000	2000-05-09	69.9167	1	1	0	#NULL!	0	0		0		0	#NULL!	0	0	0	#NULL!	#NULL!	#NULL!	#NULL!	#NULL!	101.981	101.981	101.981	#NULL!	2000-05-09	2008-11-07	2008-11-07	2008-11-07	13	4	1	0	0	#NULL!	#NULL!	#NULL!	#NULL!	#NULL!	#NULL!	#NULL!	#NULL!	#NULL!	#NULL!
192	1	1	0	#NULL!	2004	2004-04-22	66.8333	1	1	0	#NULL!	0	0		0		0	#NULL!	0	0	0	#NULL!	#NULL!	#NULL!	#NULL!	#NULL!	81.2169	81.2169	81.2169	#NULL!	2004-04-22	2011-01-28	2011-01-28	2011-01-28	10.9	3	1	0	0	#NULL!	#NULL!	#NULL!	#NULL!	#NULL!	#NULL!	#NULL!	#NULL!	#NULL!	#NULL!
67	1	1	0	#NULL!	2002	2002-04-29	55.8333	0	1	0	#NULL!	0	0		0		0	#NULL!	1	0	0	#NULL!	2008-01-03	#NULL!	36.5757	36.5757	68.2722	104.84	104.84	#NULL!	2002-04-26	2008-01-03	2011-01-20	2011-01-20	24.6	4	1	0	0	0.2	2006-02-27	0.3	2007-05-03	0.4	2008-01-14	0.6	2010-08-05	34.6	4
264	1	1	0	#NULL!	2005	2005-04-25	63.9167	0	2	0	#NULL!	0	0		0		0	#NULL!	0	0	0	#NULL!	#NULL!	#NULL!	#NULL!	#NULL!	70.2106	70.2106	70.2106	#NULL!	2005-04-25	2011-03-02	2011-03-02	2011-03-02	3.2	1	0	0	0	#NULL!	#NULL!	#NULL!	#NULL!	#NULL!	#NULL!	#NULL!	#NULL!	#NULL!	#NULL!
193	1	1	0	#NULL!	2004	2004-04-26	65.0833	1	1	0	#NULL!	0	0		1	04 SCLC og død av denne	1	2005-05-31	0	0	0	#NULL!	#NULL!	#NULL!	#NULL!	#NULL!	13.1419	13.1419	13.1419	#NULL!	2004-04-26	2005-05-31	2005-05-31	2005-05-31	33.1	4	1	0	0	#NULL!	#NULL!	#NULL!	#NULL!	#NULL!	#NULL!	#NULL!	#NULL!	#NULL!	#NULL!
125	1	1	0	#NULL!	1998	1998-05-08	62.9167	0	1	0	#NULL!	0	0		0		0	#NULL!	0	0	0	#NULL!	#NULL!	#NULL!	#NULL!	#NULL!	152.676	152.676	152.676	#NULL!	1998-05-07	2011-01-26	2011-01-26	2011-01-26	49	4	1	0	0	#NULL!	#NULL!	#NULL!	#NULL!	#NULL!	#NULL!	#NULL!	#NULL!	#NULL!	#NULL!
60	1	1	0	#NULL!	2001	2001-05-09	65.0833	1	1	0	#NULL!	0	0		0		0	#NULL!	0	0	0	#NULL!	#NULL!	#NULL!	#NULL!	#NULL!	127.444	127.444	127.444	#NULL!	2001-05-09	2011-12-22	2011-12-22	2011-12-22	12.5	3	1	0	0	#NULL!	#NULL!	#NULL!	#NULL!	#NULL!	#NULL!	#NULL!	#NULL!	#NULL!	#NULL!
126	1	1	0	#NULL!	1998	1998-05-11	66.8333	1	1	0	#NULL!	0	0		0		0	#NULL!	0	0	0	#NULL!	#NULL!	#NULL!	#NULL!	#NULL!	152.512	152.512	152.512	#NULL!	1998-05-11	2011-01-25	2011-01-25	2011-01-25	12.2	3	1	0	0	#NULL!	#NULL!	#NULL!	#NULL!	#NULL!	#NULL!	#NULL!	#NULL!	#NULL!	#NULL!
254	1	1	0	#NULL!	1997	1997-05-22	65.1667	1	2	0	#NULL!	0	0		0		0	#NULL!	1	0	0	#NULL!	2006-04-26	#NULL!	51.9882	51.9882	107.139	159.116	159.116	#NULL!	1997-05-22	2006-04-26	2010-08-25	2010-08-25	7.3	2	0	0	0	0.4	2008-08-19	0.6	2009-01-19	0.4	2010-02-16	0.6	2010-08-25	114.1	4
91	1	1	0	#NULL!	1999	1999-03-11	55.6667	0	1	0	#NULL!	1	1	Taxotere	0		1	2006-09-27	1	1	1	4	2001-05-02	2004-12-22	43.7069	64.8702	25.7581	69.4549	90.6134	2006-09-27	1999-03-10	2001-05-02	2006-09-27	2004-12-22	9.3	3	0	0	0	5.1	2003-03-19	7.5	2003-08-26	25.7	2004-11-04	74.8	2004-12-20	6.24	2
96	1	1	0	#NULL!	1999	1999-05-18	65.5833	1	2	0	#NULL!	0	0		0		1	1999-12-05	0	0	0	#NULL!	#NULL!	#NULL!	#NULL!	#NULL!	6.6038	6.6038	6.6038	#NULL!	1999-05-18	1999-12-05	1999-12-05	1999-12-05	10.4	3	1	0	0	#NULL!	#NULL!	#NULL!	#NULL!	#NULL!	#NULL!	#NULL!	#NULL!	#NULL!	#NULL!
255	1	1	0	#NULL!	1997	1997-05-26	58	0	1	1	1	1	1	Taxotere	0		1	2008-07-07	1	1	1	2	1999-03-08	2005-11-23	80.5784	112.028	21.487	102.047	133.489	2008-07-07	1997-05-23	1999-03-08	2008-07-07	2005-11-23	14.2	4	1	0	0	0.2	1998-03-17	0.3	1998-09-18	0.6	1999-03-08	1.2	1999-09-01	6.65	2
59	1	1	0	#NULL!	2001	2001-05-14	67.5833	1	1	0	#NULL!	0	0		0		0	#NULL!	0	0	0	#NULL!	#NULL!	#NULL!	#NULL!	#NULL!	127.049	127.049	127.049	#NULL!	2001-05-14	2011-12-15	2011-12-15	2011-12-15	14.2	4	1	0	0	#NULL!	#NULL!	#NULL!	#NULL!	#NULL!	#NULL!	#NULL!	#NULL!	#NULL!	#NULL!
15	1	1	0	#NULL!	2000	2000-05-22	58.5833	0	1	0	#NULL!	0	0		0		0	#NULL!	0	0	0	#NULL!	#NULL!	#NULL!	#NULL!	#NULL!	127.739	127.739	127.739	#NULL!	2000-05-22	2011-01-13	2011-01-13	2011-01-13	2.4	1	0	0	0	#NULL!	#NULL!	#NULL!	#NULL!	#NULL!	#NULL!	#NULL!	#NULL!	#NULL!	#NULL!
145	1	1	0	#NULL!	2003	2003-05-07	65.6667	1	1	1	1	0	0		0		0	#NULL!	1	0	0	#NULL!	2005-05-30	#NULL!	71.5412	71.5412	24.8053	96.3301	96.3301	#NULL!	2003-05-06	2005-05-30	2011-05-16	2011-05-16	26.1	4	1	0	0	0.4	2005-05-30	0.5	2005-11-04	0.6	2006-05-04	0.6	2006-07-18	22.5	4
194	1	1	0	#NULL!	2004	2004-05-03	68.75	1	2	0	#NULL!	0	0		0		0	#NULL!	0	0	0	#NULL!	#NULL!	#NULL!	#NULL!	#NULL!	80.8555	80.8555	80.8555	#NULL!	2004-05-03	2011-01-28	2011-01-28	2011-01-28	10	3	1	0	0	#NULL!	#NULL!	#NULL!	#NULL!	#NULL!	#NULL!	#NULL!	#NULL!	#NULL!	#NULL!
256	1	1	1	2	1997	1997-05-29	59.0833	0	1	0	#NULL!	1	0		0		1	2001-08-25	1	1	1	2	1997-11-21	2000-03-20	27.933	45.1199	5.81529	33.7418	50.9249	2001-08-25	1997-05-28	1997-11-21	2001-08-25	2000-03-20	6.7	2	0	0.6	1	6.2	1998-09-04	12.9	1998-11-30	18.2	1999-02-03	47	1999-08-20	4.09	2
58	1	1	0	#NULL!	2001	2001-05-18	70.3333	1	2	0	#NULL!	0	0		1	Malignt melanom 95 residivfri	0	#NULL!	0	0	0	#NULL!	#NULL!	#NULL!	#NULL!	#NULL!	81.6441	81.6441	81.6441	#NULL!	2001-05-18	2008-03-07	2008-03-07	2008-03-07	11.3	3	1	0	0	#NULL!	#NULL!	#NULL!	#NULL!	#NULL!	#NULL!	0.4	2008-03-07	#NULL!	#NULL!
57	1	1	0	#NULL!	2001	2001-05-21	70.25	1	2	0	#NULL!	0	0		1	NSCLC i 09	0	#NULL!	1	0	0	#NULL!	2005-12-13	#NULL!	61.2225	61.2225	54.7689	115.977	115.977	#NULL!	2001-05-21	2005-12-13	2011-01-19	2011-01-19	8.6	2	0	0	0	0.3	2004-01-01	0.7	2005-12-10	1.2	2009-06-03	#NULL!	#NULL!	34.1	4
97	1	1	0	#NULL!	1999	1999-05-26	50.5	0	2	0	#NULL!	0	0		0		0	#NULL!	0	0	0	#NULL!	#NULL!	#NULL!	#NULL!	#NULL!	140.093	140.093	140.093	#NULL!	1999-05-25	2011-01-26	2011-01-26	2011-01-26	5.6	1	0	0	0	#NULL!	#NULL!	#NULL!	#NULL!	#NULL!	#NULL!	#NULL!	#NULL!	#NULL!	#NULL!
17	1	1	0	#NULL!	2001	2001-05-28	60.3333	0	2	1	1	0	0		1	Klarcellet nyrecarcinom 28.07.10	0	#NULL!	1	0	0	#NULL!	2001-12-05	#NULL!	109.3	109.3	6.27526	115.55	115.55	#NULL!	2001-05-28	2001-12-05	2011-01-13	2011-01-13	8.6	2	0	0	0	0.8	2003-03-18	1.2	2004-05-19	1.5	2006-04-26	1.7	2006-08-17	42	4
195	1	1	0	#NULL!	2004	2004-05-12	55.5833	0	2	0	#NULL!	0	0		0		0	#NULL!	0	0	0	#NULL!	#NULL!	#NULL!	#NULL!	#NULL!	80.5598	80.5598	80.5598	#NULL!	2004-05-12	2011-01-28	2011-01-28	2011-01-28	6.6	2	0	0	0	#NULL!	#NULL!	#NULL!	#NULL!	#NULL!	#NULL!	#NULL!	#NULL!	#NULL!	#NULL!
146	1	1	0	#NULL!	2003	2003-05-16	63	0	2	0	#NULL!	0	0		0		0	#NULL!	1	0	0	#NULL!	2004-09-06	#NULL!	9.72724	9.72724	15.7374	25.4624	25.4624	#NULL!	2003-05-16	2004-09-06	2005-06-29	2005-06-29	14.5	4	1	0	0	0.2	2004-02-25	0.5	2004-09-06	0.6	2004-11-29	1	2005-03-17	5.53	2
127	1	1	0	#NULL!	1998	1998-05-29	64.1667	0	1	1	3	0	0		1	ca coli 07	0	#NULL!	1	1	0	4	2004-12-14	2010-03-15	62.997	74.7946	78.5557	141.538	153.333	#NULL!	1998-05-29	2004-12-14	2011-03-09	2010-03-15	7.9	2	0	0	0	2.2	2008-01-10	2.4	2008-06-17	4	2009-08-26	4.3	2010-04-14	25.65	4
16	1	1	0	#NULL!	2001	2001-05-31	66.0833	1	1	0	#NULL!	0	0		0		0	#NULL!	0	0	0	#NULL!	#NULL!	#NULL!	#NULL!	#NULL!	115.484	115.484	115.484	#NULL!	2001-05-30	2011-01-13	2011-01-13	2011-01-13	21	4	1	0	0	#NULL!	#NULL!	#NULL!	#NULL!	#NULL!	#NULL!	#NULL!	#NULL!	#NULL!	#NULL!
68	1	1	0	#NULL!	2002	2002-05-23	58.3333	0	1	0	#NULL!	0	0		1	Ca coli 2010 Duke A	0	#NULL!	0	0	0	#NULL!	#NULL!	#NULL!	#NULL!	#NULL!	103.952	103.952	103.952	#NULL!	2002-05-23	2011-01-20	2011-01-20	2011-01-20	12.7	3	1	0	0	#NULL!	#NULL!	#NULL!	#NULL!	#NULL!	#NULL!	#NULL!	#NULL!	#NULL!	#NULL!
266	1	1	0	#NULL!	2005	2005-05-18	59.9167	0	1	0	#NULL!	0	0		0		0	#NULL!	0	0	0	#NULL!	#NULL!	#NULL!	#NULL!	#NULL!	71.6891	71.6891	71.6891	#NULL!	2005-05-18	2011-05-09	2011-05-09	2011-05-09	21.5	4	1	0	0	#NULL!	#NULL!	#NULL!	#NULL!	#NULL!	#NULL!	#NULL!	#NULL!	#NULL!	#NULL!
98	1	1	0	#NULL!	1999	1999-06-04	59.4167	0	2	0	#NULL!	0	0		0		0	#NULL!	0	0	0	#NULL!	#NULL!	#NULL!	#NULL!	#NULL!	139.797	139.797	139.797	#NULL!	1999-06-03	2011-01-26	2011-01-26	2011-01-26	3.8	1	0	0	0	#NULL!	#NULL!	#NULL!	#NULL!	#NULL!	#NULL!	#NULL!	#NULL!	#NULL!	#NULL!
147	1	1	0	#NULL!	2003	2003-05-20	65	1	2	0	#NULL!	0	0		0		0	#NULL!	0	0	0	#NULL!	#NULL!	#NULL!	#NULL!	#NULL!	92.1247	92.1247	92.1247	#NULL!	2003-05-19	2011-01-21	2011-01-21	2011-01-21	2.6	1	0	0	0	#NULL!	#NULL!	#NULL!	#NULL!	#NULL!	#NULL!	#NULL!	#NULL!	#NULL!	#NULL!
296	2	2	0	#NULL!	2004	2004-10-21	70.75	1	1	0	#NULL!	0	0		1	cancer vesica 05	0	#NULL!	0	0	0	#NULL!	#NULL!	#NULL!	#NULL!	#NULL!	75.8288	75.8288	75.8288	#NULL!	2004-10-20	2011-02-14	2011-02-14	2011-02-14	3.2	1	0	0	0	#NULL!	#NULL!	#NULL!	#NULL!	#NULL!	#NULL!	#NULL!	#NULL!	#NULL!	#NULL!
319	2	2	0	#NULL!	2003	2003-11-05	66.75	1	1	0	#NULL!	1	0		0		1	2008-12-21	1	1	1	4	2006-02-09	2006-08-27	6.5396	34.374	27.2037	33.7418	61.5698	2008-12-21	2003-11-04	2006-02-09	2008-12-21	2006-08-27	7.3	2	0	0	0	0.5	2006-02-09	0.7	2006-04-21	1.2	2006-07-18	1.6	2006-08-22	3.83	2
348	2	2	0	#NULL!	2001	2001-02-07	66.1667	1	1	0	#NULL!	0	0		0		0	#NULL!	0	0	0	#NULL!	#NULL!	#NULL!	#NULL!	#NULL!	115.189	115.189	115.189	#NULL!	2001-02-06	2010-09-13	2010-09-13	2010-09-13	3.9	1	0	0	0	#NULL!	#NULL!	#NULL!	#NULL!	#NULL!	#NULL!	#NULL!	#NULL!	#NULL!	#NULL!
320	2	2	0	#NULL!	2003	2003-12-05	69	1	1	0	#NULL!	0	0		0		0	#NULL!	0	0	0	#NULL!	#NULL!	#NULL!	#NULL!	#NULL!	87.3608	87.3608	87.3608	#NULL!	2003-12-04	2011-03-16	2011-03-16	2011-03-16	3.7	1	0	0	0	#NULL!	#NULL!	#NULL!	#NULL!	#NULL!	#NULL!	#NULL!	#NULL!	#NULL!	#NULL!
299	2	2	0	#NULL!	2005	2005-02-02	63.3333	0	1	0	#NULL!	0	0		0		1	2007-05-09	1	0	0	#NULL!	2005-03-01	#NULL!	25.7	25.7	1	27.1709	27.1709	#NULL!	2005-02-01	2005-03-01	2007-05-09	2007-05-09	8.5	2	0	6.5	1	#NULL!	#NULL!	#NULL!	#NULL!	#NULL!	#NULL!	#NULL!	#NULL!	#NULL!	#NULL!
284	2	2	0	#NULL!	2003	2003-12-10	57.5	0	1	0	#NULL!	0	0		0		0	#NULL!	0	0	0	#NULL!	#NULL!	#NULL!	#NULL!	#NULL!	96.8229	96.8229	96.8229	#NULL!	2003-12-08	2012-01-02	2012-01-02	2012-01-02	0.8	1	0	0	0	#NULL!	#NULL!	#NULL!	#NULL!	#NULL!	#NULL!	#NULL!	#NULL!	#NULL!	#NULL!
297	2	2	0	#NULL!	2004	2004-11-25	66.5	1	1	0	#NULL!	0	0		0		0	#NULL!	0	0	0	#NULL!	#NULL!	#NULL!	#NULL!	#NULL!	70.7691	70.7691	70.7691	#NULL!	2004-11-24	2010-10-18	2010-10-18	2010-10-18	8.1	2	0	0	0	#NULL!	#NULL!	#NULL!	#NULL!	#NULL!	#NULL!	#NULL!	#NULL!	#NULL!	#NULL!
312	2	2	0	#NULL!	2005	2005-11-24	57.0833	0	1	0	#NULL!	0	0		0		0	#NULL!	0	0	0	#NULL!	#NULL!	#NULL!	#NULL!	#NULL!	15.9017	15.9017	15.9017	#NULL!	2005-11-23	2007-03-22	2007-03-22	2007-03-22	4.1	1	0	0	0	#NULL!	#NULL!	#NULL!	#NULL!	#NULL!	#NULL!	#NULL!	#NULL!	#NULL!	#NULL!
313	2	2	0	#NULL!	2005	2005-11-24	54.6667	0	1	0	#NULL!	0	0		0		0	#NULL!	0	0	0	#NULL!	#NULL!	#NULL!	#NULL!	#NULL!	62.7854	62.7854	62.7854	#NULL!	2005-11-23	2011-02-16	2011-02-16	2011-02-16	7.8	2	0	0	0	#NULL!	#NULL!	#NULL!	#NULL!	#NULL!	#NULL!	#NULL!	#NULL!	#NULL!	#NULL!
298	2	2	0	#NULL!	2004	2004-12-02	57.6667	0	1	0	#NULL!	0	0		0		0	#NULL!	0	0	0	#NULL!	#NULL!	#NULL!	#NULL!	#NULL!	68.3379	68.3379	68.3379	#NULL!	2004-12-01	2010-08-12	2010-08-12	2010-08-12	7	2	0	0	0	#NULL!	#NULL!	#NULL!	#NULL!	#NULL!	#NULL!	#NULL!	#NULL!	#NULL!	#NULL!
315	2	2	0	#NULL!	2005	2005-12-07	71.8333	1	1	1	1	0	0		0		0	#NULL!	1	0	0	#NULL!	2005-12-21	#NULL!	59.6779	59.6779	0.492821	60.157	60.157	#NULL!	2005-12-06	2005-12-21	2010-12-11	2010-12-11	19	4	1	0.6	1	4.9	2007-09-07	5.9	2007-12-03	6.6	2008-04-02	7	2008-07-11	20.36	4
314	2	2	0	#NULL!	2005	2005-12-08	67.5833	1	1	1	1	0	0		0		0	#NULL!	1	0	0	#NULL!	2007-04-14	#NULL!	41.2422	41.2422	16.1974	57.4301	57.4301	#NULL!	2005-12-07	2007-04-14	2010-09-20	2010-09-20	12	3	1	0	0	#NULL!	#NULL!	0.2	2006-10-02	0.7	2007-04-14	0.8	2007-05-09	3.57	2
318	2	2	0	#NULL!	2005	2005-12-14	66.25	1	1	0	#NULL!	0	0		1	NSCLC	1	2010-09-07	1	0	0	#NULL!	2006-07-10	#NULL!	49.9507	49.9507	6.86664	56.8059	56.8059	#NULL!	2005-12-13	2006-07-10	2010-09-07	2010-09-07	12	3	1	0.3	0	0.3	2006-03-27	0.5	2006-07-10	0.6	2006-10-03	0.8	2009-05-27	37.28	4
317	2	2	0	#NULL!	2005	2005-12-15	55.1667	0	1	0	#NULL!	0	0		0		0	#NULL!	0	0	0	#NULL!	#NULL!	#NULL!	#NULL!	#NULL!	62.2597	62.2597	62.2597	#NULL!	2005-12-14	2011-02-21	2011-02-21	2011-02-21	1.8	1	0	0	0	#NULL!	#NULL!	#NULL!	#NULL!	#NULL!	#NULL!	#NULL!	#NULL!	#NULL!	#NULL!
300	2	2	0	#NULL!	2005	2005-02-15	61.5	0	1	1	1	1	0		0		0	#NULL!	1	0	0	#NULL!	2006-05-02	#NULL!	58.7249	58.7249	14.5218	73.2332	73.2332	#NULL!	2005-02-14	2006-05-02	2011-03-24	2011-03-24	6.3	1	0	0	0	0.1	2005-05-19	0.2	2005-11-02	0.5	2005-11-02	#NULL!	#NULL!	0.41	1
301	2	2	0	#NULL!	2005	2005-02-17	61.5833	0	1	0	#NULL!	0	0		0		0	#NULL!	1	0	0	#NULL!	2008-04-28	#NULL!	4.37069	4.37069	38.3415	42.7112	42.7112	#NULL!	2005-02-16	2008-04-28	2008-09-08	2008-09-08	8.3	2	0	0	0	0.4	2008-04-28	0.5	2008-08-21	0.5	2008-09-01	#NULL!	#NULL!	1.03	1
346	2	2	0	#NULL!	2001	2001-02-28	57.9167	0	1	0	#NULL!	0	0		0		1	2005-02-24	0	0	0	#NULL!	#NULL!	#NULL!	#NULL!	#NULL!	47.9022	47.9022	47.9022	#NULL!	2001-02-27	2005-02-24	2005-02-24	2005-02-24	1.3	1	0	0	0	#NULL!	#NULL!	#NULL!	#NULL!	#NULL!	#NULL!	#NULL!	#NULL!	#NULL!	#NULL!
354	2	2	0	#NULL!	2000	2000-03-08	58.4167	0	1	0	#NULL!	1	0		0		0	#NULL!	1	0	0	#NULL!	2000-08-22	#NULL!	131.876	131.876	5.5196	137.366	137.366	#NULL!	2000-03-07	2000-08-22	2011-08-18	2011-08-18	13	4	1	0.3	0	5.2	2003-05-16	8.2	2003-10-08	9	2003-12-09	11	2004-03-12	9.17	3
334	2	2	0	#NULL!	2003	2003-02-28	55.4167	0	1	0	#NULL!	0	0		0		0	#NULL!	0	0	0	#NULL!	#NULL!	#NULL!	#NULL!	#NULL!	91.9604	91.9604	91.9604	#NULL!	2003-02-27	2010-10-27	2010-10-27	2010-10-27	13	4	1	0	0	#NULL!	#NULL!	#NULL!	#NULL!	#NULL!	#NULL!	#NULL!	#NULL!	#NULL!	#NULL!
302	2	2	0	#NULL!	2005	2005-03-03	68.25	1	1	0	#NULL!	0	0		0		0	#NULL!	0	0	0	#NULL!	#NULL!	#NULL!	#NULL!	#NULL!	81.4141	81.4141	81.4141	#NULL!	2005-03-02	2011-12-14	2011-12-14	2011-12-14	8.2	2	0	0	0	#NULL!	#NULL!	#NULL!	#NULL!	#NULL!	#NULL!	#NULL!	#NULL!	#NULL!	#NULL!
342	2	2	0	#NULL!	2001	2001-03-21	62	0	1	1	1	0	0		0		0	#NULL!	1	0	0	#NULL!	2004-09-21	#NULL!	66.9077	66.9077	42.0869	108.979	108.979	#NULL!	2001-03-20	2004-09-21	2010-04-19	2010-04-19	7.4	2	0	0	0	0.4	2005-04-07	0.5	2005-10-06	0.5	2006-10-05	0.7	2007-04-10	37.16	4
333	2	2	0	#NULL!	2003	2003-03-19	59.8333	0	1	0	#NULL!	0	0		0		0	#NULL!	0	0	0	#NULL!	#NULL!	#NULL!	#NULL!	#NULL!	93.6689	93.6689	93.6689	#NULL!	2003-03-18	2011-01-06	2011-01-06	2011-01-06	7.1	2	0	0	0	#NULL!	#NULL!	#NULL!	#NULL!	#NULL!	#NULL!	#NULL!	#NULL!	#NULL!	#NULL!
289	2	2	0	#NULL!	2004	2004-03-18	61.9167	0	1	0	#NULL!	0	0		0		0	#NULL!	0	0	0	#NULL!	#NULL!	#NULL!	#NULL!	#NULL!	72.839	72.839	72.839	#NULL!	2004-03-17	2010-04-12	2010-04-12	2010-04-12	6.5	2	0	0	0	#NULL!	#NULL!	#NULL!	#NULL!	#NULL!	#NULL!	#NULL!	#NULL!	#NULL!	#NULL!
290	2	2	0	#NULL!	2004	2004-04-01	66.5	1	1	0	#NULL!	0	0		0		0	#NULL!	1	0	0	#NULL!	2009-12-15	#NULL!	23.9895	23.9895	68.5022	92.4861	92.4861	#NULL!	2004-03-31	2009-12-15	2011-12-15	2011-12-15	12	3	1	0	0	#NULL!	#NULL!	#NULL!	#NULL!	#NULL!	#NULL!	0.7	2012-02-07	#NULL!	#NULL!
332	2	2	0	#NULL!	2003	2003-04-24	60.25	0	1	0	#NULL!	0	0		0		0	#NULL!	0	0	0	#NULL!	#NULL!	#NULL!	#NULL!	#NULL!	94.7531	94.7531	94.7531	#NULL!	2003-04-23	2011-03-16	2011-03-16	2011-03-16	6.7	2	0	0	0	#NULL!	#NULL!	#NULL!	#NULL!	#NULL!	#NULL!	#NULL!	#NULL!	#NULL!	#NULL!
291	2	2	0	#NULL!	2004	2004-04-22	66.25	1	1	0	#NULL!	0	0		0		0	#NULL!	0	0	0	#NULL!	#NULL!	#NULL!	#NULL!	#NULL!	74.2189	74.2189	74.2189	#NULL!	2004-04-21	2010-06-28	2010-06-28	2010-06-28	12	3	1	0	0	#NULL!	#NULL!	#NULL!	#NULL!	#NULL!	#NULL!	#NULL!	#NULL!	#NULL!	#NULL!
303	2	2	0	#NULL!	2005	2005-04-28	61.9167	0	1	0	#NULL!	0	0		0		0	#NULL!	1	0	0	#NULL!	2011-06-16	#NULL!	0	0	73.6275	73.6275	73.6275	#NULL!	2005-04-27	2011-06-16	2011-06-16	2011-06-16	4.7	1	0	0	0	0.3	2010-06-15	0.5	2011-06-16	#NULL!	#NULL!	#NULL!	#NULL!	16.32	4
285	2	2	0	#NULL!	2004	2004-01-15	60.25	0	1	0	#NULL!	0	0		1	renis og coli med lever- og lungemetastaser	0	#NULL!	0	0	0	#NULL!	#NULL!	#NULL!	#NULL!	#NULL!	86.2766	86.2766	86.2766	#NULL!	2004-01-14	2011-03-24	2011-03-24	2011-03-24	8.7	2	0	0	0	#NULL!	#NULL!	#NULL!	#NULL!	#NULL!	#NULL!	#NULL!	#NULL!	#NULL!	#NULL!
330	2	2	0	#NULL!	2003	2003-05-09	54.6667	0	1	1	1	0	0		0		0	#NULL!	1	0	0	#NULL!	2006-10-23	#NULL!	53.0069	53.0069	41.5284	94.5231	94.5231	#NULL!	2003-05-08	2006-10-23	2011-03-24	2011-03-24	4.6	1	0	0	0	0.7	2007-11-15	1.4	2008-04-12	1.8	2008-08-13	#NULL!	#NULL!	6.8	2
304	2	2	0	#NULL!	2005	2005-05-04	68	1	1	0	#NULL!	0	0		0		0	#NULL!	0	0	0	#NULL!	#NULL!	#NULL!	#NULL!	#NULL!	78.6214	78.6214	78.6214	#NULL!	2005-05-03	2011-11-21	2011-11-21	2011-11-21	6	1	0	0	0	#NULL!	#NULL!	#NULL!	#NULL!	#NULL!	#NULL!	#NULL!	#NULL!	#NULL!	#NULL!
305	2	2	0	#NULL!	2005	2005-05-06	48.1667	0	1	0	#NULL!	0	0		0		0	#NULL!	0	0	0	#NULL!	#NULL!	#NULL!	#NULL!	#NULL!	83.6482	83.6482	83.6482	#NULL!	2004-04-04	2011-03-25	2011-03-25	2011-03-25	2.9	1	0	0	0	#NULL!	#NULL!	#NULL!	#NULL!	#NULL!	#NULL!	#NULL!	#NULL!	#NULL!	#NULL!
306	2	2	0	#NULL!	2005	2005-05-20	57.6667	0	1	0	#NULL!	0	0		0		0	#NULL!	0	0	0	#NULL!	#NULL!	#NULL!	#NULL!	#NULL!	188.323	188.323	188.323	#NULL!	1995-05-19	2011-01-27	2011-01-27	2011-01-27	9.1	3	0	0	0	#NULL!	#NULL!	#NULL!	#NULL!	#NULL!	#NULL!	#NULL!	#NULL!	#NULL!	#NULL!
292	2	2	0	#NULL!	2004	2004-05-26	72.0833	1	1	0	#NULL!	0	0		0		1	2010-01-27	0	0	0	#NULL!	#NULL!	#NULL!	#NULL!	#NULL!	68.1079	68.1079	68.1079	#NULL!	2004-05-25	2010-01-27	2010-01-27	2010-01-27	7.2	2	0	0	0	#NULL!	#NULL!	#NULL!	#NULL!	#NULL!	#NULL!	#NULL!	#NULL!	#NULL!	#NULL!
293	2	2	0	#NULL!	2004	2004-05-27	60.8333	0	1	0	#NULL!	0	0		0		0	#NULL!	0	0	0	#NULL!	#NULL!	#NULL!	#NULL!	#NULL!	81.9397	81.9397	81.9397	#NULL!	2004-05-25	2011-03-24	2011-03-24	2011-03-24	4	1	0	0	0	#NULL!	#NULL!	#NULL!	#NULL!	#NULL!	#NULL!	#NULL!	#NULL!	#NULL!	#NULL!
331	2	2	0	#NULL!	2003	2003-06-06	63.9167	0	1	0	#NULL!	0	0		0		0	#NULL!	0	0	0	#NULL!	#NULL!	#NULL!	#NULL!	#NULL!	100.864	100.864	100.864	#NULL!	2003-06-05	2011-10-31	2011-10-31	2011-10-31	6.6	2	0	0	0	#NULL!	#NULL!	#NULL!	#NULL!	#NULL!	#NULL!	#NULL!	#NULL!	#NULL!	#NULL!
294	2	2	0	#NULL!	2004	2004-06-17	67.9167	1	1	0	#NULL!	0	0		0		0	#NULL!	0	0	0	#NULL!	#NULL!	#NULL!	#NULL!	#NULL!	7.6223	7.6223	7.6223	#NULL!	2004-06-16	2005-02-03	2005-02-03	2005-02-03	4.7	1	0	0	0	#NULL!	#NULL!	#NULL!	#NULL!	#NULL!	#NULL!	#NULL!	#NULL!	#NULL!	#NULL!
307	2	2	0	#NULL!	2005	2005-06-16	58.9167	0	1	0	#NULL!	0	0		0		0	#NULL!	0	0	0	#NULL!	#NULL!	#NULL!	#NULL!	#NULL!	68.3379	68.3379	68.3379	#NULL!	2005-06-15	2011-02-24	2011-02-24	2011-02-24	9.2	3	0	0	0	#NULL!	#NULL!	#NULL!	#NULL!	#NULL!	#NULL!	#NULL!	#NULL!	#NULL!	#NULL!
337	2	2	0	#NULL!	2003	2003-01-22	65.75	1	1	0	#NULL!	0	0		0		0	#NULL!	0	0	0	#NULL!	#NULL!	#NULL!	#NULL!	#NULL!	69.1921	69.1921	69.1921	#NULL!	2003-01-21	2008-10-27	2008-10-27	2008-10-27	3.6	1	0	0	0	#NULL!	#NULL!	#NULL!	#NULL!	#NULL!	#NULL!	#NULL!	#NULL!	#NULL!	#NULL!
286	2	2	0	#NULL!	2004	2004-01-21	58.25	0	1	0	#NULL!	0	0		0		0	#NULL!	0	0	0	#NULL!	#NULL!	#NULL!	#NULL!	#NULL!	79.0814	79.0814	79.0814	#NULL!	2004-01-20	2010-08-23	2010-08-23	2010-08-23	8.2	2	0	0	0	#NULL!	#NULL!	#NULL!	#NULL!	#NULL!	#NULL!	#NULL!	#NULL!	#NULL!	#NULL!
308	2	2	0	#NULL!	2005	2005-07-06	67	1	1	0	#NULL!	0	0		0		0	#NULL!	0	0	0	#NULL!	#NULL!	#NULL!	#NULL!	#NULL!	62.5226	62.5226	62.5226	#NULL!	2005-07-05	2010-09-20	2010-09-20	2010-09-20	4.6	1	0	0	0	#NULL!	#NULL!	#NULL!	#NULL!	#NULL!	#NULL!	#NULL!	#NULL!	#NULL!	#NULL!
329	2	2	0	#NULL!	2003	2003-07-23	67	1	1	0	#NULL!	0	0		0		0	#NULL!	0	0	0	#NULL!	#NULL!	#NULL!	#NULL!	#NULL!	24.4439	24.4439	24.4439	#NULL!	2003-07-22	2005-08-04	2005-08-04	2005-08-04	7.3	2	0	0	0	#NULL!	#NULL!	#NULL!	#NULL!	#NULL!	#NULL!	#NULL!	#NULL!	#NULL!	#NULL!
295	2	2	0	#NULL!	2004	2004-08-05	67.4167	1	1	0	#NULL!	0	0		0		0	#NULL!	0	0	0	#NULL!	#NULL!	#NULL!	#NULL!	#NULL!	78.3586	78.3586	78.3586	#NULL!	2004-08-04	2011-02-14	2011-02-14	2011-02-14	14	4	1	0	0	#NULL!	#NULL!	#NULL!	#NULL!	#NULL!	#NULL!	#NULL!	#NULL!	#NULL!	#NULL!
352	2	2	0	#NULL!	2000	2000-10-06	71.1667	1	1	0	#NULL!	0	0		0		0	#NULL!	0	0	0	#NULL!	#NULL!	#NULL!	#NULL!	#NULL!	119.723	119.723	119.723	#NULL!	2000-10-05	2010-09-27	2010-09-27	2010-09-27	7.3	2	0	0	0	#NULL!	#NULL!	#NULL!	#NULL!	#NULL!	#NULL!	#NULL!	#NULL!	#NULL!	#NULL!
287	2	2	1	1	2004	2004-01-23	65.5	1	1	0	#NULL!	0	0		0		0	#NULL!	0	0	0	#NULL!	#NULL!	#NULL!	#NULL!	#NULL!	82.5311	82.5311	82.5311	#NULL!	2004-01-22	2010-12-08	2010-12-08	2010-12-08	5.1	1	0	0	0	#NULL!	#NULL!	#NULL!	#NULL!	#NULL!	#NULL!	#NULL!	#NULL!	#NULL!	#NULL!
340	2	2	0	#NULL!	2001	2001-10-17	63.5	0	1	1	1	0	0		0		0	#NULL!	1	0	0	#NULL!	2007-03-06	#NULL!	42.2938	42.2938	64.6253	106.909	106.909	#NULL!	2001-10-16	2007-03-06	2010-09-13	2010-09-13	7.6	2	0	0	0	0.2	2004-09-16	0.3	2006-03-15	0.4	2008-03-13	0.6	2009-03-23	36.79	4
339	2	2	0	#NULL!	2001	2001-10-24	62.5833	0	1	0	#NULL!	0	0		0		0	#NULL!	0	0	0	#NULL!	#NULL!	#NULL!	#NULL!	#NULL!	101.423	101.423	101.423	#NULL!	2001-10-23	2010-04-06	2010-04-06	2010-04-06	7.3	2	0	0	0	#NULL!	#NULL!	#NULL!	#NULL!	#NULL!	#NULL!	#NULL!	#NULL!	#NULL!	#NULL!
309	2	2	0	#NULL!	2005	2005-09-01	65.4167	1	1	0	#NULL!	0	0		1	Hepatocellulært carsinom med levermetastaser 2009	1	2010-07-04	0	0	0	#NULL!	#NULL!	#NULL!	#NULL!	#NULL!	58.0872	58.0872	58.0872	#NULL!	2005-08-31	2010-07-04	2010-07-04	2010-07-04	6.7	2	0	0	0	#NULL!	#NULL!	#NULL!	#NULL!	#NULL!	#NULL!	#NULL!	#NULL!	#NULL!	#NULL!
326	2	2	0	#NULL!	2003	2003-10-06	64.3333	0	1	0	#NULL!	0	0		0		0	#NULL!	0	0	0	#NULL!	#NULL!	#NULL!	#NULL!	#NULL!	98.4	98.4	98.4	#NULL!	2003-10-03	2011-12-15	2011-12-15	2011-12-15	8.3	2	0	0	0	#NULL!	#NULL!	#NULL!	#NULL!	#NULL!	#NULL!	#NULL!	#NULL!	#NULL!	#NULL!
351	2	2	1	2	2000	2000-11-22	62.8333	0	1	1	1	0	0		0		0	#NULL!	1	0	0	#NULL!	2001-01-17	#NULL!	121.886	121.886	1.87272	123.731	123.731	#NULL!	2000-11-21	2001-01-17	2011-03-15	2011-03-15	8.6	2	0	0.6	1	4.5	2003-09-09	5.5	2004-03-12	6	2004-10-14	7.3	2005-04-13	29.22	4
350	2	2	0	#NULL!	2000	2000-11-24	60.75	0	1	1	1	0	0		0		0	#NULL!	1	0	0	#NULL!	2005-12-15	#NULL!	74.4331	74.4331	60.7156	135.132	135.132	#NULL!	2000-11-23	2005-12-15	2012-02-27	2012-02-27	9.2	3	0	0	0	1	2008-05-08	1	2008-08-25	1.2	2009-03-09	#NULL!	#NULL!	35.73	4
288	2	2	0	#NULL!	2004	2004-01-28	60.3333	0	1	0	#NULL!	0	0		1	cancer vesica 2010	0	#NULL!	1	0	0	#NULL!	2010-04-19	#NULL!	10.6474	10.6474	74.7117	85.3566	85.3566	#NULL!	2004-01-27	2010-04-19	2011-03-09	2011-03-09	9.3	3	0	0	0	0.3	2010-02-17	0.4	2010-04-19	0.7	2010-10-06	0.8	2011-03-08	8.85	2
325	2	2	0	#NULL!	2003	2003-10-15	57.3333	0	1	0	#NULL!	0	0		0		0	#NULL!	0	0	0	#NULL!	#NULL!	#NULL!	#NULL!	#NULL!	61.2084	61.2084	61.2084	#NULL!	2003-10-14	2008-11-19	2008-11-19	2008-11-19	12	3	1	0	0	#NULL!	#NULL!	#NULL!	#NULL!	#NULL!	#NULL!	#NULL!	#NULL!	#NULL!	#NULL!
338	2	2	0	#NULL!	2002	2002-11-22	57.8333	0	1	0	#NULL!	0	0		0		0	#NULL!	1	0	0	#NULL!	2006-05-30	#NULL!	56.5889	56.5889	42.2512	98.8271	98.8271	#NULL!	2002-11-21	2006-05-30	2011-02-15	2011-02-15	4.4	1	0	0	0	0.8	2008-06-26	0.9	2009-05-04	1	2009-10-06	1.7	2011-02-15	28.29	4
324	2	2	0	#NULL!	2003	2003-10-17	64.5833	0	1	0	#NULL!	0	0		0		0	#NULL!	1	0	0	#NULL!	2010-02-09	#NULL!	11.9947	11.9947	75.8288	87.8207	87.8207	#NULL!	2003-10-16	2010-02-09	2011-02-09	2011-02-09	7.6	2	0	0	0	0.2	2008-09-03	0.3	2009-08-26	0.4	2010-03-15	0.5	2011-02-09	21.64	4
310	2	2	0	#NULL!	2005	2005-09-30	58.8333	0	1	0	#NULL!	0	0		0		0	#NULL!	0	0	0	#NULL!	#NULL!	#NULL!	#NULL!	#NULL!	42.0869	42.0869	42.0869	#NULL!	2005-09-29	2009-04-02	2009-04-02	2009-04-02	6.4	1	0	0	0	#NULL!	#NULL!	#NULL!	#NULL!	#NULL!	#NULL!	#NULL!	#NULL!	#NULL!	#NULL!
323	2	2	0	#NULL!	2003	2003-10-22	57	0	1	0	#NULL!	0	0		0		0	#NULL!	0	0	0	#NULL!	#NULL!	#NULL!	#NULL!	#NULL!	18.1358	18.1358	18.1358	#NULL!	2003-10-21	2005-04-25	2005-04-25	2005-04-25	3.2	1	0	0	0	#NULL!	#NULL!	#NULL!	#NULL!	#NULL!	#NULL!	#NULL!	#NULL!	#NULL!	#NULL!
322	2	2	0	#NULL!	2003	2003-10-23	61.5	0	1	0	#NULL!	0	0		0		0	#NULL!	0	0	0	#NULL!	#NULL!	#NULL!	#NULL!	#NULL!	84.1082	84.1082	84.1082	#NULL!	2003-10-22	2010-10-25	2010-10-25	2010-10-25	8.8	2	0	0	0	#NULL!	#NULL!	#NULL!	#NULL!	#NULL!	#NULL!	#NULL!	#NULL!	#NULL!	#NULL!
335	2	2	0	#NULL!	2003	2003-01-31	68.6667	1	1	1	1	0	0		0		0	#NULL!	1	0	0	#NULL!	2003-10-07	#NULL!	87.0523	87.0523	8.21369	95.2459	95.2459	#NULL!	2003-01-30	2003-10-07	2011-01-07	2011-01-07	11	3	1	0	0	0.6	2004-10-07	0.8	2005-04-29	1.3	2006-08-28	2	2007-03-14	17.89	4
321	2	2	0	#NULL!	2003	2003-10-29	65.25	1	1	0	#NULL!	0	0		0		0	#NULL!	0	0	0	#NULL!	#NULL!	#NULL!	#NULL!	#NULL!	61.0113	61.0113	61.0113	#NULL!	2003-10-28	2008-11-27	2008-11-27	2008-11-27	4.7	1	0	0	0	#NULL!	#NULL!	#NULL!	#NULL!	#NULL!	#NULL!	#NULL!	#NULL!	#NULL!	#NULL!
541	3	3	0	#NULL!	2004	2004-04-19	60.75	0	1	1	1	0	0		0		0	#NULL!	0	0	0	#NULL!	#NULL!	#NULL!	#NULL!	#NULL!	85.1924	85.1924	85.1924	#NULL!	2004-04-19	2011-05-26	2011-05-26	2011-05-26	19	4	1	0	0	#NULL!	#NULL!	#NULL!	#NULL!	#NULL!	#NULL!	#NULL!	#NULL!	#NULL!	#NULL!
579	3	3	0	#NULL!	2005	2005-04-19	67.4167	1	1	0	#NULL!	0	0		0		0	#NULL!	0	0	0	#NULL!	#NULL!	#NULL!	#NULL!	#NULL!	61.4055	61.4055	61.4055	#NULL!	2005-04-19	2010-06-01	2010-06-01	2010-06-01	9.4	3	0	0	0	#NULL!	#NULL!	#NULL!	#NULL!	#NULL!	#NULL!	#NULL!	#NULL!	#NULL!	#NULL!
442	3	3	0	#NULL!	1999	1999-05-05	52.5	0	1	0	#NULL!	0	0		0		0	#NULL!	0	0	0	#NULL!	#NULL!	#NULL!	#NULL!	#NULL!	143.115	143.115	143.115	#NULL!	1999-05-04	2011-04-07	2011-04-07	2011-04-07	6	1	0	0	0	#NULL!	#NULL!	#NULL!	#NULL!	#NULL!	#NULL!	#NULL!	#NULL!	#NULL!	#NULL!
910	3	3	0	#NULL!	1998	1998-05-05	60.9167	0	1	0	#NULL!	0	0		0		0	#NULL!	0	0	0	#NULL!	#NULL!	#NULL!	#NULL!	#NULL!	60.5513	60.5513	60.5513	#NULL!	1998-05-05	2003-05-22	2003-05-22	2003-05-22	4.5	1	0	0	0	#NULL!	#NULL!	#NULL!	#NULL!	#NULL!	#NULL!	#NULL!	#NULL!	#NULL!	#NULL!
426	3	3	0	#NULL!	1999	1999-01-14	63.1667	0	1	0	#NULL!	0	0		0		0	#NULL!	0	0	0	#NULL!	#NULL!	#NULL!	#NULL!	#NULL!	103.952	103.952	103.952	#NULL!	1999-01-14	2007-09-13	2007-09-13	2007-09-13	8.1	2	0	0	0	#NULL!	#NULL!	#NULL!	#NULL!	#NULL!	#NULL!	#NULL!	#NULL!	#NULL!	#NULL!
580	3	3	0	#NULL!	2005	2005-04-20	61.4167	0	1	0	#NULL!	0	0		0		0	#NULL!	0	0	0	#NULL!	#NULL!	#NULL!	#NULL!	#NULL!	61.8655	61.8655	61.8655	#NULL!	2005-04-20	2010-06-16	2010-06-16	2010-06-16	8.8	2	0	0	0	#NULL!	#NULL!	#NULL!	#NULL!	#NULL!	#NULL!	#NULL!	#NULL!	#NULL!	#NULL!
819	3	3	0	#NULL!	1997	1997-05-15	55.5	0	1	0	#NULL!	1	0		0		0	#NULL!	1	0	0	#NULL!	1998-02-27	#NULL!	164.147	164.147	9.49502	173.604	173.604	#NULL!	1997-05-14	1998-02-27	2011-11-01	2011-11-01	33	4	1	0	0	7	1999-06-11	0.7	1998-12-04	0.7	1998-06-05	0.4	1998-02-27	4.12	2
542	3	3	0	#NULL!	2004	2004-04-22	66.3333	1	1	0	#NULL!	0	0		0		0	#NULL!	0	0	0	#NULL!	#NULL!	#NULL!	#NULL!	#NULL!	89.2006	89.2006	89.2006	#NULL!	2004-04-22	2011-09-28	2011-09-28	2011-09-28	#NULL!	#NULL!	#NULL!	0	0	#NULL!	#NULL!	#NULL!	#NULL!	#NULL!	#NULL!	#NULL!	#NULL!	#NULL!	#NULL!
911	3	3	0	#NULL!	1998	1998-05-08	48.75	0	1	0	#NULL!	0	0		0		0	#NULL!	0	0	0	#NULL!	#NULL!	#NULL!	#NULL!	#NULL!	65.0524	65.0524	65.0524	#NULL!	1998-05-08	2003-10-09	2003-10-09	2003-10-09	6.7	2	0	0	0	#NULL!	#NULL!	#NULL!	#NULL!	#NULL!	#NULL!	#NULL!	#NULL!	#NULL!	#NULL!
444	3	3	0	#NULL!	1999	1999-05-12	58.5833	0	1	0	#NULL!	0	0		0		0	#NULL!	0	0	0	#NULL!	#NULL!	#NULL!	#NULL!	#NULL!	150.672	150.672	150.672	#NULL!	1999-05-11	2011-11-30	2011-11-30	2011-11-30	4.4	1	0	0	0	#NULL!	#NULL!	#NULL!	#NULL!	#NULL!	#NULL!	#NULL!	#NULL!	#NULL!	#NULL!
643	3	3	0	#NULL!	2003	2003-05-06	55.0833	0	1	0	#NULL!	0	0		0		0	#NULL!	0	0	0	#NULL!	#NULL!	#NULL!	#NULL!	#NULL!	72.6419	72.6419	72.6419	#NULL!	2003-05-06	2009-05-25	2009-05-25	2009-05-25	7.3	2	0	0	0	#NULL!	#NULL!	#NULL!	#NULL!	#NULL!	#NULL!	#NULL!	#NULL!	#NULL!	#NULL!
912	3	3	0	#NULL!	1998	1998-05-13	58.0833	0	1	0	#NULL!	0	0		0		0	#NULL!	0	0	0	#NULL!	#NULL!	#NULL!	#NULL!	#NULL!	63.7711	63.7711	63.7711	#NULL!	1998-05-12	2003-09-04	2003-09-04	2003-09-04	9.4	3	0	0	0	#NULL!	#NULL!	#NULL!	#NULL!	#NULL!	#NULL!	#NULL!	#NULL!	#NULL!	#NULL!
581	3	3	0	#NULL!	2005	2005-04-28	65.5833	1	1	0	#NULL!	0	0		1	plateepitelcarsinom lunge 2010	0	#NULL!	0	0	0	#NULL!	#NULL!	#NULL!	#NULL!	#NULL!	60.4527	60.4527	60.4527	#NULL!	2005-04-28	2010-05-12	2010-05-12	2010-05-12	4.2	1	0	0	0	#NULL!	#NULL!	#NULL!	#NULL!	#NULL!	#NULL!	#NULL!	#NULL!	#NULL!	#NULL!
820	3	3	0	#NULL!	1997	1997-05-28	59.75	0	1	1	1	1	0		0		0	#NULL!	1	0	0	#NULL!	2003-12-04	#NULL!	89.7141	89.7141	78.26	167.953	167.953	#NULL!	1997-05-27	2003-12-04	2011-05-26	2011-05-26	6.4	1	0	0	0	1.4	2010-03-26	1	2010-03-03	0.6	2009-05-14	#NULL!	#NULL!	9.98	3
821	3	3	0	#NULL!	1997	1997-05-29	68	1	1	1	1	1	0		0		1	2005-03-07	1	1	1	2	1998-02-27	2001-05-07	38.2846	83.6674	9.03506	47.3108	92.6832	2005-03-07	1997-05-28	1998-02-27	2005-02-16	2001-05-07	19	4	1	0.2	0	7.2	2000-02-25	5.9	1999-12-16	3.5	1999-06-30	2.7	1998-12-18	9.88	3
445	3	3	0	#NULL!	1999	1999-05-21	61.5833	0	1	0	#NULL!	0	0		0		0	#NULL!	0	0	0	#NULL!	#NULL!	#NULL!	#NULL!	#NULL!	60.2556	60.2556	60.2556	#NULL!	1999-05-20	2004-05-27	2004-05-27	2004-05-27	6.5	2	0	0	0	#NULL!	#NULL!	#NULL!	#NULL!	#NULL!	#NULL!	#NULL!	#NULL!	#NULL!	#NULL!
509	3	3	0	#NULL!	2002	2002-05-15	63.1667	0	1	0	#NULL!	0	0		0		0	#NULL!	0	0	0	#NULL!	#NULL!	#NULL!	#NULL!	#NULL!	79.7385	79.7385	79.7385	#NULL!	2002-05-15	2009-01-05	2009-01-05	2009-01-05	7.8	2	0	0	0	#NULL!	#NULL!	#NULL!	#NULL!	#NULL!	#NULL!	#NULL!	#NULL!	#NULL!	#NULL!
913	3	3	0	#NULL!	1998	1998-05-19	65.0833	1	1	0	#NULL!	0	0		0		0	#NULL!	1	0	0	#NULL!	2007-11-20	#NULL!	36.6415	36.6415	114.105	150.738	150.738	#NULL!	1998-05-18	2007-11-20	2010-12-09	2010-12-09	17.2	4	1	0	0	0.3	2006-11-09	0.4	2007-11-20	0.6	2009-12-10	0.7	2010-12-09	40.46	4
543	3	3	0	#NULL!	2004	2004-03-03	55.3333	0	1	0	#NULL!	0	0		0		0	#NULL!	0	0	0	#NULL!	#NULL!	#NULL!	#NULL!	#NULL!	89.3321	89.3321	89.3321	#NULL!	2004-05-03	2011-10-13	2011-10-13	2011-10-13	13.3	4	1	0	0	#NULL!	#NULL!	#NULL!	#NULL!	#NULL!	#NULL!	#NULL!	#NULL!	#NULL!	#NULL!
530	3	3	0	#NULL!	2004	2004-01-15	60.1667	0	1	0	#NULL!	0	0		0		0	#NULL!	0	0	0	#NULL!	#NULL!	#NULL!	#NULL!	#NULL!	98.4328	98.4328	98.4328	#NULL!	2004-01-15	2012-03-29	2012-03-29	2012-03-29	#NULL!	#NULL!	#NULL!	0	0	#NULL!	#NULL!	#NULL!	#NULL!	#NULL!	#NULL!	#NULL!	#NULL!	#NULL!	#NULL!
582	3	3	0	#NULL!	2005	2005-04-06	59.1667	0	1	0	#NULL!	0	0		0		0	#NULL!	0	0	0	#NULL!	#NULL!	#NULL!	#NULL!	#NULL!	39.7871	39.7871	39.7871	#NULL!	2005-05-04	2008-08-27	2008-08-27	2008-08-27	5.1	1	0	0	0	#NULL!	#NULL!	#NULL!	#NULL!	#NULL!	#NULL!	#NULL!	#NULL!	#NULL!	#NULL!
822	3	3	0	#NULL!	1997	1997-06-04	56.75	0	1	0	#NULL!	1	0		0		0	#NULL!	1	0	0	#NULL!	1999-12-02	#NULL!	135.491	135.491	29.9635	165.424	165.424	#NULL!	1997-06-03	1999-12-02	2011-03-17	2011-03-17	5.7	1	0	0	0	2.3	2003-11-27	1.9	2003-05-28	1.5	2002-12-05	1.4	2002-06-06	23.66	4
914	3	3	0	#NULL!	1998	1998-05-25	57.25	0	1	0	#NULL!	0	0		1	Cancer pulm 2009	1	2010-01-20	0	0	0	#NULL!	#NULL!	#NULL!	#NULL!	#NULL!	140.093	140.093	140.093	#NULL!	1998-05-19	2010-01-20	2010-01-20	2010-01-20	12.4	3	1	0	0	#NULL!	#NULL!	#NULL!	#NULL!	#NULL!	#NULL!	#NULL!	#NULL!	#NULL!	#NULL!
915	3	3	0	#NULL!	1998	1998-05-26	65.75	1	1	0	#NULL!	0	0		0		0	#NULL!	0	0	0	#NULL!	#NULL!	#NULL!	#NULL!	#NULL!	159.411	159.411	159.411	#NULL!	1998-05-25	2011-09-06	2011-09-06	2011-09-06	17.9	4	1	0	0	#NULL!	#NULL!	#NULL!	#NULL!	#NULL!	#NULL!	#NULL!	#NULL!	#NULL!	#NULL!
916	3	3	0	#NULL!	1998	1998-05-27	60.5833	0	1	0	#NULL!	0	0		0		0	#NULL!	0	0	0	#NULL!	#NULL!	#NULL!	#NULL!	#NULL!	58.4486	58.4486	58.4486	#NULL!	1998-05-26	2003-04-09	2003-04-09	2003-04-09	8.4	2	0	0	0	#NULL!	#NULL!	#NULL!	#NULL!	#NULL!	#NULL!	#NULL!	#NULL!	#NULL!	#NULL!
401	3	3	0	#NULL!	2000	2000-01-19	58.9167	0	1	0	#NULL!	0	0		0		0	#NULL!	0	0	0	#NULL!	#NULL!	#NULL!	#NULL!	#NULL!	125.834	125.834	125.834	#NULL!	2000-01-18	2010-07-14	2010-07-14	2010-07-14	5.3	1	0	0	0	#NULL!	#NULL!	#NULL!	#NULL!	#NULL!	#NULL!	#NULL!	#NULL!	#NULL!	#NULL!
645	3	3	0	#NULL!	2003	2003-05-20	58.3333	0	1	1	1	0	0		0		0	#NULL!	0	0	0	#NULL!	#NULL!	#NULL!	#NULL!	#NULL!	95.7059	95.7059	95.7059	#NULL!	2003-05-20	2011-05-11	2011-05-11	2011-05-11	11.5	3	1	0	0	#NULL!	#NULL!	#NULL!	#NULL!	#NULL!	#NULL!	#NULL!	#NULL!	#NULL!	#NULL!
901	3	3	0	#NULL!	1998	1998-01-19	58	0	1	0	#NULL!	0	0		0		1	2008-05-11	0	0	0	#NULL!	#NULL!	#NULL!	#NULL!	#NULL!	120.15	120.15	120.15	#NULL!	1998-01-16	2008-01-21	2008-01-21	2008-01-21	14.7	4	1	0	0	#NULL!	#NULL!	#NULL!	#NULL!	#NULL!	#NULL!	#NULL!	#NULL!	#NULL!	#NULL!
601	3	3	0	#NULL!	2001	2001-01-16	47.0833	0	1	0	#NULL!	0	0		0		0	#NULL!	0	0	0	#NULL!	#NULL!	#NULL!	#NULL!	#NULL!	123.567	123.567	123.567	#NULL!	2001-01-16	2011-05-05	2011-05-05	2011-05-05	8.4	2	0	0	0	#NULL!	#NULL!	#NULL!	#NULL!	#NULL!	#NULL!	#NULL!	#NULL!	#NULL!	#NULL!
510	3	3	0	#NULL!	2002	2002-05-27	66.9167	1	1	0	#NULL!	0	0		0		0	#NULL!	0	0	0	#NULL!	#NULL!	#NULL!	#NULL!	#NULL!	77.4386	77.4386	77.4386	#NULL!	2002-05-24	2008-11-05	2008-11-05	2008-11-05	1.8	1	0	0	0	#NULL!	#NULL!	#NULL!	#NULL!	#NULL!	#NULL!	#NULL!	#NULL!	#NULL!	#NULL!
446	3	3	0	#NULL!	1999	1999-06-04	60.4167	0	1	0	#NULL!	0	0		0		0	#NULL!	0	0	0	#NULL!	#NULL!	#NULL!	#NULL!	#NULL!	65.7752	65.7752	65.7752	#NULL!	1999-06-03	2004-11-25	2004-11-25	2004-11-25	10.3	3	1	0	0	#NULL!	#NULL!	#NULL!	#NULL!	#NULL!	#NULL!	#NULL!	#NULL!	#NULL!	#NULL!
511	3	3	0	#NULL!	2002	2002-05-29	54.9167	0	1	1	1	1	0		0		0	#NULL!	1	0	0	#NULL!	2002-10-10	#NULL!	77.1936	77.1936	4.43539	81.6112	81.6112	#NULL!	2002-05-28	2002-10-10	2009-03-16	2009-03-16	7.8	2	0	0.6	1	#NULL!	#NULL!	#NULL!	#NULL!	#NULL!	#NULL!	#NULL!	#NULL!	#NULL!	#NULL!
402	3	3	0	#NULL!	2000	2000-01-20	64.9167	0	1	0	#NULL!	0	0		0		0	#NULL!	0	0	0	#NULL!	#NULL!	#NULL!	#NULL!	#NULL!	130.565	130.565	130.565	#NULL!	2000-01-19	2010-12-06	2010-12-06	2010-12-06	9	3	0	0	0	#NULL!	#NULL!	#NULL!	#NULL!	#NULL!	#NULL!	#NULL!	#NULL!	#NULL!	#NULL!
545	3	3	0	#NULL!	2004	2004-05-18	55.4167	0	1	0	#NULL!	0	0		0		0	#NULL!	0	0	0	#NULL!	#NULL!	#NULL!	#NULL!	#NULL!	60.2228	60.2228	60.2228	#NULL!	2004-05-18	2009-05-25	2009-05-25	2009-05-25	5.1	1	0	0	0	#NULL!	#NULL!	#NULL!	#NULL!	#NULL!	#NULL!	#NULL!	#NULL!	#NULL!	#NULL!
583	3	3	0	#NULL!	2005	2005-05-25	48.6667	0	1	0	#NULL!	0	0		0		0	#NULL!	0	0	0	#NULL!	#NULL!	#NULL!	#NULL!	#NULL!	44.551	44.551	44.551	#NULL!	2005-05-25	2009-02-09	2009-02-09	2009-02-09	4.9	1	0	0	0	#NULL!	#NULL!	#NULL!	#NULL!	#NULL!	#NULL!	#NULL!	#NULL!	#NULL!	#NULL!
823	3	3	0	#NULL!	1997	1997-06-19	59.1667	0	1	0	#NULL!	0	0		0		0	#NULL!	0	0	0	#NULL!	#NULL!	#NULL!	#NULL!	#NULL!	148.372	148.372	148.372	#NULL!	1997-06-18	2009-10-29	2009-10-29	2009-10-29	15.7	4	1	0	0	#NULL!	#NULL!	#NULL!	#NULL!	#NULL!	#NULL!	#NULL!	#NULL!	#NULL!	#NULL!
568	3	3	0	#NULL!	2005	2005-01-18	54.25	0	1	0	#NULL!	0	0		0		0	#NULL!	0	0	0	#NULL!	#NULL!	#NULL!	#NULL!	#NULL!	45.7995	45.7995	45.7995	#NULL!	2005-01-18	2008-11-12	2008-11-12	2008-11-12	8	2	0	0	0	#NULL!	#NULL!	#NULL!	#NULL!	#NULL!	#NULL!	#NULL!	#NULL!	#NULL!	#NULL!
584	3	3	0	#NULL!	2005	2005-05-27	59.9167	0	1	0	#NULL!	0	0		0		0	#NULL!	0	0	0	#NULL!	#NULL!	#NULL!	#NULL!	#NULL!	61.7998	61.7998	61.7998	#NULL!	2005-05-26	2010-07-20	2010-07-20	2010-07-20	10.4	3	1	0	0	#NULL!	#NULL!	#NULL!	#NULL!	#NULL!	#NULL!	#NULL!	#NULL!	#NULL!	#NULL!
409	3	3	0	#NULL!	2000	2000-06-15	64.6667	0	1	0	#NULL!	1	0		1	Ca renis 03, Ca coli med levermet i 05	1	2007-01-24	1	0	0	#NULL!	2002-01-24	#NULL!	60.0066	60.0066	19.3186	79.3114	79.3114	#NULL!	2000-06-15	2002-01-24	2007-01-24	2007-01-24	10.8	3	1	0	0	0.3	2001-10-10	0.6	2002-01-24	1.9	2002-08-29	#NULL!	#NULL!	4.03	2
918	3	3	0	#NULL!	1998	1998-06-11	59.0833	0	1	1	1	0	0		0		0	#NULL!	0	0	0	#NULL!	#NULL!	#NULL!	#NULL!	#NULL!	157.539	157.539	157.539	#NULL!	1998-06-11	2011-07-28	2011-07-28	2011-07-28	2.4	1	0	0	0	#NULL!	#NULL!	#NULL!	#NULL!	#NULL!	#NULL!	#NULL!	#NULL!	#NULL!	#NULL!
612	3	3	0	#NULL!	2001	2001-06-12	50.3333	0	1	0	#NULL!	0	0		0		0	#NULL!	0	0	0	#NULL!	#NULL!	#NULL!	#NULL!	#NULL!	92.8804	92.8804	92.8804	#NULL!	2001-06-12	2009-03-09	2009-03-09	2009-03-09	9.1	3	0	0.1	0	#NULL!	#NULL!	#NULL!	#NULL!	#NULL!	#NULL!	#NULL!	#NULL!	#NULL!	#NULL!
647	3	3	0	#NULL!	2003	2003-06-06	59.4167	0	1	0	#NULL!	0	0		0		0	#NULL!	0	0	0	#NULL!	#NULL!	#NULL!	#NULL!	#NULL!	99.0899	99.0899	99.0899	#NULL!	2003-06-06	2011-09-08	2011-09-08	2011-09-08	10.7	3	1	0	0	#NULL!	#NULL!	#NULL!	#NULL!	#NULL!	#NULL!	#NULL!	#NULL!	#NULL!	#NULL!
585	3	3	0	#NULL!	2005	2005-05-31	57.0833	0	1	0	#NULL!	0	0		0		0	#NULL!	0	0	0	#NULL!	#NULL!	#NULL!	#NULL!	#NULL!	34.0047	34.0047	34.0047	#NULL!	2005-05-31	2008-03-31	2008-03-31	2008-03-31	5.8	1	0	0	0	#NULL!	#NULL!	#NULL!	#NULL!	#NULL!	#NULL!	#NULL!	#NULL!	#NULL!	#NULL!
512	3	3	0	#NULL!	2002	2002-06-12	58.8333	0	1	0	#NULL!	0	0		0		0	#NULL!	0	0	0	#NULL!	#NULL!	#NULL!	#NULL!	#NULL!	87.8536	87.8536	87.8536	#NULL!	2002-06-11	2009-10-06	2009-10-06	2009-10-06	6.3	1	0	0	0	#NULL!	#NULL!	#NULL!	#NULL!	#NULL!	#NULL!	#NULL!	#NULL!	#NULL!	#NULL!
586	3	3	0	#NULL!	2005	2005-06-01	53.75	0	1	0	#NULL!	0	0		0		0	#NULL!	0	0	0	#NULL!	#NULL!	#NULL!	#NULL!	#NULL!	41.7255	41.7255	41.7255	#NULL!	2005-05-31	2008-11-21	2008-11-21	2008-11-21	11.6	3	1	0	0	#NULL!	#NULL!	#NULL!	#NULL!	#NULL!	#NULL!	#NULL!	#NULL!	#NULL!	#NULL!
648	3	3	0	#NULL!	2003	2003-06-10	62.25	0	1	0	#NULL!	0	0		0		0	#NULL!	0	0	0	#NULL!	#NULL!	#NULL!	#NULL!	#NULL!	32.7233	32.7233	32.7233	#NULL!	2003-06-10	2006-03-02	2006-03-02	2006-03-02	12.6	3	1	0	0	#NULL!	#NULL!	#NULL!	#NULL!	#NULL!	#NULL!	#NULL!	#NULL!	#NULL!	#NULL!
546	3	3	0	#NULL!	2004	2004-06-01	55.4167	0	1	0	#NULL!	0	0		0		0	#NULL!	0	0	0	#NULL!	#NULL!	#NULL!	#NULL!	#NULL!	59.0728	59.0728	59.0728	#NULL!	2004-06-01	2009-05-04	2009-05-04	2009-05-04	10.9	3	1	0	0	#NULL!	#NULL!	#NULL!	#NULL!	#NULL!	#NULL!	#NULL!	#NULL!	#NULL!	#NULL!
587	3	3	0	#NULL!	2005	2005-06-02	63.4167	0	1	0	#NULL!	0	0		0		0	#NULL!	0	0	0	#NULL!	#NULL!	#NULL!	#NULL!	#NULL!	59.9599	59.9599	59.9599	#NULL!	2005-06-02	2010-06-01	2010-06-01	2010-06-01	2.4	1	0	0	0	#NULL!	#NULL!	#NULL!	#NULL!	#NULL!	#NULL!	#NULL!	#NULL!	#NULL!	#NULL!
825	3	3	0	#NULL!	1997	1997-07-01	56.4167	0	1	0	#NULL!	0	0		0		0	#NULL!	0	0	0	#NULL!	#NULL!	#NULL!	#NULL!	#NULL!	66.3337	66.3337	66.3337	#NULL!	1997-06-30	2003-01-09	2003-01-09	2003-01-09	20	4	1	0	0	#NULL!	#NULL!	#NULL!	#NULL!	#NULL!	#NULL!	#NULL!	#NULL!	#NULL!	#NULL!
448	3	3	0	#NULL!	1999	1999-06-24	56.9167	0	1	0	#NULL!	0	0		0		0	#NULL!	0	0	0	#NULL!	#NULL!	#NULL!	#NULL!	#NULL!	142.59	142.59	142.59	#NULL!	1999-06-23	2011-05-11	2011-05-11	2011-05-11	7.7	2	0	0	0	#NULL!	#NULL!	#NULL!	#NULL!	#NULL!	#NULL!	#NULL!	#NULL!	#NULL!	#NULL!
449	3	3	0	#NULL!	1999	1999-06-25	58.0833	0	1	0	#NULL!	0	0		0		0	#NULL!	0	0	0	#NULL!	#NULL!	#NULL!	#NULL!	#NULL!	125.045	125.045	125.045	#NULL!	1999-06-24	2009-11-24	2009-11-24	2009-11-24	15	4	1	0	0	#NULL!	#NULL!	#NULL!	#NULL!	#NULL!	#NULL!	#NULL!	#NULL!	#NULL!	#NULL!
513	3	3	0	#NULL!	2002	2002-06-19	59.6667	0	1	0	#NULL!	0	0		0		0	#NULL!	0	0	0	#NULL!	#NULL!	#NULL!	#NULL!	#NULL!	35.4831	35.4831	35.4831	#NULL!	2002-06-18	2005-06-02	2005-06-02	2005-06-02	8.1	2	0	0	0	#NULL!	#NULL!	#NULL!	#NULL!	#NULL!	#NULL!	#NULL!	#NULL!	#NULL!	#NULL!
425	3	3	0	#NULL!	1999	1999-01-05	61.6667	0	1	0	#NULL!	0	0		0		0	#NULL!	1	0	0	#NULL!	2008-12-19	#NULL!	23.9238	23.9238	119.46	143.378	143.378	#NULL!	1999-01-05	2008-12-19	2010-12-17	2010-12-17	11.6	3	1	0	0	0.3	2004-12-09	0.4	2006-06-08	0.4	2008-12-19	0.5	2010-12-17	116.32	4
826	3	3	0	#NULL!	1997	1997-07-09	67.1667	1	1	0	#NULL!	0	0		1	Fikk blærekarsinom i etterkant. Død av AMI	1	2004-10-04	0	0	0	#NULL!	#NULL!	#NULL!	#NULL!	#NULL!	86.8351	86.8351	86.8351	#NULL!	1997-07-09	2004-10-03	2004-10-03	2004-10-03	7.9	2	0	0	0	#NULL!	#NULL!	#NULL!	#NULL!	#NULL!	#NULL!	#NULL!	#NULL!	#NULL!	#NULL!
588	3	3	0	#NULL!	2005	2005-06-14	67.25	1	1	0	#NULL!	0	0		0		0	#NULL!	0	0	0	#NULL!	#NULL!	#NULL!	#NULL!	#NULL!	40.9042	40.9042	40.9042	#NULL!	2005-06-14	2008-11-10	2008-11-10	2008-11-10	5.1	1	0	0	0	#NULL!	#NULL!	#NULL!	#NULL!	#NULL!	#NULL!	#NULL!	#NULL!	#NULL!	#NULL!
567	3	3	0	#NULL!	2005	2005-01-05	65.8333	1	1	1	1	0	0		0		0	#NULL!	1	0	0	#NULL!	2006-01-12	#NULL!	67.8278	67.8278	12.2548	80.067	80.067	#NULL!	2005-01-04	2006-01-12	2011-09-07	2011-09-07	15.6	4	1	0	0	0.5	2007-06-14	0.6	2007-12-13	0.8	2008-06-12	1	2008-12-11	17.51	4
589	3	3	0	#NULL!	2005	2005-06-15	62.0833	0	1	0	#NULL!	0	0		0		0	#NULL!	0	0	0	#NULL!	#NULL!	#NULL!	#NULL!	#NULL!	9.39646	9.39646	9.39646	#NULL!	2005-06-14	2006-03-27	2006-03-27	2006-03-27	8.7	2	0	0	0	#NULL!	#NULL!	#NULL!	#NULL!	#NULL!	#NULL!	#NULL!	#NULL!	#NULL!	#NULL!
827	3	3	0	#NULL!	1997	1997-07-16	57	0	1	1	1	1	1	Novantrone	0		1	2008-03-03	1	1	1	1	1999-07-01	2002-01-03	30.1347	102.53	23.4911	53.619	125.998	2008-03-03	1997-07-16	1999-07-01	2008-01-15	2002-01-03	15.1	4	1	0	0	1.8	2002-01-09	1.8	2001-12-20	1.3	2001-01-15	1.4	2000-12-15	29.25	4
614	3	3	0	#NULL!	2001	2001-07-11	61.1667	0	1	0	#NULL!	0	0		0		0	#NULL!	0	0	0	#NULL!	#NULL!	#NULL!	#NULL!	#NULL!	106.975	106.975	106.975	#NULL!	2001-07-10	2010-06-09	2010-06-09	2010-06-09	6.4	1	0	0	0	#NULL!	#NULL!	#NULL!	#NULL!	#NULL!	#NULL!	#NULL!	#NULL!	#NULL!	#NULL!
829	3	3	0	#NULL!	1997	1997-07-24	64.9167	0	1	0	#NULL!	0	0		0		0	#NULL!	0	0	0	#NULL!	#NULL!	#NULL!	#NULL!	#NULL!	161.284	161.284	161.284	#NULL!	1997-07-23	2010-12-31	2010-12-31	2010-12-31	10.9	3	1	0	0	#NULL!	#NULL!	#NULL!	#NULL!	#NULL!	#NULL!	#NULL!	#NULL!	#NULL!	#NULL!
615	3	3	0	#NULL!	2001	2001-07-12	61.8333	0	1	0	#NULL!	0	0		0		0	#NULL!	0	0	0	#NULL!	#NULL!	#NULL!	#NULL!	#NULL!	123.435	123.435	123.435	#NULL!	2001-07-12	2011-10-25	2011-10-25	2011-10-25	9.4	3	0	0	0	#NULL!	#NULL!	#NULL!	#NULL!	#NULL!	#NULL!	#NULL!	#NULL!	#NULL!	#NULL!
411	3	3	0	#NULL!	2000	2000-07-19	57.25	0	1	0	#NULL!	0	0		0		0	#NULL!	0	0	0	#NULL!	#NULL!	#NULL!	#NULL!	#NULL!	97.1186	97.1186	97.1186	#NULL!	2000-07-19	2008-08-22	2008-08-22	2008-08-22	3.5	1	0	0	0	#NULL!	#NULL!	#NULL!	#NULL!	#NULL!	#NULL!	#NULL!	#NULL!	#NULL!	#NULL!
450	3	3	0	#NULL!	1999	1999-07-14	57.4167	0	1	0	#NULL!	0	0		0		0	#NULL!	0	0	0	#NULL!	#NULL!	#NULL!	#NULL!	#NULL!	140.815	140.815	140.815	#NULL!	1999-07-13	2011-04-07	2011-04-07	2011-04-07	4.1	1	0	0	0	#NULL!	#NULL!	#NULL!	#NULL!	#NULL!	#NULL!	#NULL!	#NULL!	#NULL!	#NULL!
830	3	3	0	#NULL!	1997	1997-07-30	55.6667	0	1	1	1	1	0		0		0	#NULL!	1	1	0	1	1998-07-22	2001-11-08	39.5991	160.105	11.762	51.352	171.83	#NULL!	1997-07-29	1998-07-22	2011-11-23	2001-11-08	9.6	3	0	0.3	0	1.3	1999-01-20	0.7	1998-07-22	0.3	1997-11-03	0.3	1997-08-18	7.71	2
831	3	3	0	#NULL!	1997	1997-07-30	56	0	1	0	#NULL!	1	0		0		1	2002-08-29	1	1	1	2	1999-09-15	1999-09-15	0	35.4584	25.5281	22.5055	60.9784	2002-08-29	1997-07-30	1999-09-15	2002-08-29	1999-06-15	15.3	4	1	0	0	0.3	1999-06-15	0.6	1999-09-15	#NULL!	#NULL!	#NULL!	#NULL!	3.02	2
650	3	3	0	#NULL!	2003	2003-07-03	59.5833	0	1	0	#NULL!	0	0		0		0	#NULL!	0	0	0	#NULL!	#NULL!	#NULL!	#NULL!	#NULL!	53.3561	53.3561	53.3561	#NULL!	2003-07-03	2007-12-13	2007-12-13	2007-12-13	11.4	3	1	0	0	#NULL!	#NULL!	#NULL!	#NULL!	#NULL!	#NULL!	#NULL!	#NULL!	#NULL!	#NULL!
653	3	3	0	#NULL!	2003	2003-07-11	59.6667	0	1	0	#NULL!	0	0		0		0	#NULL!	0	0	0	#NULL!	#NULL!	#NULL!	#NULL!	#NULL!	75.6973	75.6973	75.6973	#NULL!	2003-07-10	2009-10-30	2009-10-30	2009-10-30	14.1	4	1	0	0	#NULL!	#NULL!	#NULL!	#NULL!	#NULL!	#NULL!	#NULL!	#NULL!	#NULL!	#NULL!
514	3	3	0	#NULL!	2002	2002-07-18	67.9167	1	1	0	#NULL!	0	0		0		0	#NULL!	0	0	0	#NULL!	#NULL!	#NULL!	#NULL!	#NULL!	10.6121	10.6121	10.6121	#NULL!	2002-07-17	2003-06-05	2003-06-05	2003-06-05	4.8	1	0	0	0	#NULL!	#NULL!	#NULL!	#NULL!	#NULL!	#NULL!	#NULL!	#NULL!	#NULL!	#NULL!
515	3	3	0	#NULL!	2002	2002-07-18	59.9167	0	1	0	#NULL!	0	0		0		0	#NULL!	0	0	0	#NULL!	#NULL!	#NULL!	#NULL!	#NULL!	105.267	105.267	105.267	#NULL!	2002-07-18	2011-04-26	2011-04-26	2011-04-26	8.8	2	0	0	0	#NULL!	#NULL!	#NULL!	#NULL!	#NULL!	#NULL!	#NULL!	#NULL!	#NULL!	#NULL!
800	3	3	0	#NULL!	1997	1997-01-06	50.75	0	1	0	#NULL!	0	0		0		0	#NULL!	0	0	0	#NULL!	#NULL!	#NULL!	#NULL!	#NULL!	144.298	144.298	144.298	#NULL!	1997-01-06	2009-01-15	2009-01-15	2009-01-15	15.7	4	1	0	0	#NULL!	#NULL!	#NULL!	#NULL!	#NULL!	#NULL!	#NULL!	#NULL!	#NULL!	#NULL!
551	3	3	0	#NULL!	2004	2004-06-28	66.6667	1	1	0	#NULL!	0	0		0		0	#NULL!	0	0	0	#NULL!	#NULL!	#NULL!	#NULL!	#NULL!	90.1534	90.1534	90.1534	#NULL!	2004-06-28	2012-01-02	2012-01-02	2012-01-02	14	4	1	0	0	#NULL!	#NULL!	#NULL!	#NULL!	#NULL!	#NULL!	#NULL!	#NULL!	#NULL!	#NULL!
531	3	3	0	#NULL!	2004	2004-01-21	59.75	0	1	1	1	1	0		1	Fikk KLL i 2008	0	#NULL!	1	0	0	#NULL!	2007-05-25	#NULL!	54.8801	54.8801	40.0828	94.9502	94.9502	#NULL!	2004-01-21	2007-05-25	2011-12-20	2011-12-20	6.8	2	0	0	0	2.1	2008-02-04	1.9	2007-12-17	1.9	2007-11-16	1	2007-05-25	7.54	2
617	3	3	0	#NULL!	2001	2001-08-15	65.5833	1	1	1	1	1	0		0		0	#NULL!	1	0	0	#NULL!	2006-09-14	#NULL!	54.7157	54.7157	60.9784	115.682	115.682	#NULL!	2001-08-15	2006-09-14	2011-04-06	2011-04-06	8	2	0	0	0	0.2	2005-09-15	0.3	2006-03-16	0.5	2006-09-14	#NULL!	#NULL!	9.05	3
833	3	3	0	#NULL!	1997	1997-08-21	63.3333	0	1	1	2	0	0		0		0	#NULL!	1	1	0	1	1997-12-18	2000-09-21	33.1252	165.626	3.90972	37.0273	169.498	#NULL!	1997-08-21	1997-12-18	2011-10-06	2000-09-21	10.2	3	1	0.7	1	#NULL!	#NULL!	#NULL!	#NULL!	#NULL!	#NULL!	#NULL!	#NULL!	#NULL!	#NULL!
618	3	3	0	#NULL!	2001	2001-08-16	58	0	1	0	#NULL!	0	0		0		0	#NULL!	0	0	0	#NULL!	#NULL!	#NULL!	#NULL!	#NULL!	44.8467	44.8467	44.8467	#NULL!	2001-08-16	2005-05-12	2005-05-12	2005-05-12	4.7	1	0	0	0	#NULL!	#NULL!	#NULL!	#NULL!	#NULL!	#NULL!	#NULL!	#NULL!	#NULL!	#NULL!
834	3	3	0	#NULL!	1997	1997-08-27	68.5833	1	1	0	#NULL!	1	0		0		1	2008-10-20	1	1	0	1	1997-10-07	2008-08-27	130.693	130.693	1.3799	132.043	132.043	#NULL!	1997-08-26	1997-10-07	2008-08-27	2008-08-27	#NULL!	#NULL!	#NULL!	0.4	1	13	2005-02-24	11	2004-09-23	9.2	2003-09-18	8	2003-06-12	32.5	4
667	3	3	0	#NULL!	2005	2005-07-13	66	1	1	0	#NULL!	0	0		0		0	#NULL!	0	0	0	#NULL!	#NULL!	#NULL!	#NULL!	#NULL!	49.4135	49.4135	49.4135	#NULL!	2005-07-13	2009-08-25	2009-08-25	2009-08-25	6.6	2	0	0	0	#NULL!	#NULL!	#NULL!	#NULL!	#NULL!	#NULL!	#NULL!	#NULL!	#NULL!	#NULL!
668	3	3	0	#NULL!	2005	2005-07-15	54.1667	0	1	0	#NULL!	0	0		0		0	#NULL!	0	0	0	#NULL!	#NULL!	#NULL!	#NULL!	#NULL!	72.5761	72.5761	72.5761	#NULL!	2005-07-14	2011-08-01	2011-08-01	2011-08-01	7.2	2	0	0	0	#NULL!	#NULL!	#NULL!	#NULL!	#NULL!	#NULL!	#NULL!	#NULL!	#NULL!	#NULL!
403	3	3	0	#NULL!	2000	2000-01-25	57.75	0	1	0	#NULL!	0	0		0		0	#NULL!	0	0	0	#NULL!	#NULL!	#NULL!	#NULL!	#NULL!	139.698	139.698	139.698	#NULL!	2000-01-25	2011-09-16	2011-09-16	2011-09-16	8.6	2	0	0	0	#NULL!	#NULL!	#NULL!	#NULL!	#NULL!	#NULL!	#NULL!	#NULL!	#NULL!	#NULL!
516	3	3	0	#NULL!	2002	2002-08-14	58.4167	0	1	0	#NULL!	1	0		1	Rectumcancer (adenokarsinom) 2009. Operert.	0	#NULL!	1	0	0	#NULL!	2004-12-16	#NULL!	82.583	82.583	28.1237	110.688	110.688	#NULL!	2002-08-13	2004-12-16	2011-11-03	2011-11-03	5.1	1	0	0	0	0.5	2004-12-16	0.6	2005-06-16	0.7	2006-01-12	1.1	2006-09-07	18.78	4
552	3	3	0	#NULL!	2004	2004-07-13	65	1	1	0	#NULL!	0	0		0		0	#NULL!	0	0	0	#NULL!	#NULL!	#NULL!	#NULL!	#NULL!	51.7791	51.7791	51.7791	#NULL!	2004-07-13	2008-11-05	2008-11-05	2008-11-05	5.7	1	0	0	0	#NULL!	#NULL!	#NULL!	#NULL!	#NULL!	#NULL!	#NULL!	#NULL!	#NULL!	#NULL!
619	3	3	0	#NULL!	2001	2001-08-24	69	1	1	0	#NULL!	0	0		0		0	#NULL!	0	0	0	#NULL!	#NULL!	#NULL!	#NULL!	#NULL!	116.569	116.569	116.569	#NULL!	2001-08-23	2011-05-11	2011-05-11	2011-05-11	8.2	2	0	0	0	#NULL!	#NULL!	#NULL!	#NULL!	#NULL!	#NULL!	#NULL!	#NULL!	#NULL!	#NULL!
921	3	3	0	#NULL!	1998	1998-08-25	52	0	1	0	#NULL!	0	0		0		0	#NULL!	0	0	0	#NULL!	#NULL!	#NULL!	#NULL!	#NULL!	57.7915	57.7915	57.7915	#NULL!	1998-08-25	2003-06-19	2003-06-19	2003-06-19	1.8	1	0	0	0	#NULL!	#NULL!	#NULL!	#NULL!	#NULL!	#NULL!	#NULL!	#NULL!	#NULL!	#NULL!
669	3	3	0	#NULL!	2005	2005-07-20	57.0833	0	1	0	#NULL!	0	0		0		0	#NULL!	0	0	0	#NULL!	#NULL!	#NULL!	#NULL!	#NULL!	60.6827	60.6827	60.6827	#NULL!	2005-07-20	2010-08-10	2010-08-10	2010-08-10	6.6	2	0	0	0	#NULL!	#NULL!	#NULL!	#NULL!	#NULL!	#NULL!	#NULL!	#NULL!	#NULL!	#NULL!
452	3	3	0	#NULL!	1999	1999-08-31	63.8333	0	1	0	#NULL!	0	0		0		0	#NULL!	0	0	0	#NULL!	#NULL!	#NULL!	#NULL!	#NULL!	141.21	141.21	141.21	#NULL!	1999-08-30	2011-06-06	2011-06-06	2011-06-06	17.6	4	1	0	0	#NULL!	#NULL!	#NULL!	#NULL!	#NULL!	#NULL!	#NULL!	#NULL!	#NULL!	#NULL!
453	3	3	0	#NULL!	1999	1999-08-31	67.3333	1	1	0	#NULL!	1	0		0		0	#NULL!	1	1	0	1	2002-04-11	2007-11-26	67.532	93.3618	31.3434	98.8599	124.684	#NULL!	1999-08-31	2002-04-11	2010-01-20	2007-11-26	6.9	2	0	0	0	6	2007-10-11	5.5	2007-05-10	2.1	2005-04-28	1.4	2004-04-15	23.18	4
654	3	3	0	#NULL!	2003	2003-08-14	63.8333	0	1	0	#NULL!	0	0		0		0	#NULL!	0	0	0	#NULL!	#NULL!	#NULL!	#NULL!	#NULL!	96.5273	96.5273	96.5273	#NULL!	2003-08-14	2011-08-30	2011-08-30	2011-08-30	11.2	3	1	0	0	#NULL!	#NULL!	#NULL!	#NULL!	#NULL!	#NULL!	#NULL!	#NULL!	#NULL!	#NULL!
419	3	3	0	#NULL!	2000	2000-09-05	50.0833	0	1	0	#NULL!	0	0		0		0	#NULL!	0	0	0	#NULL!	#NULL!	#NULL!	#NULL!	#NULL!	121.3	121.3	121.3	#NULL!	2000-09-04	2010-10-14	2010-10-14	2010-10-14	8.6	2	0	0	0	#NULL!	#NULL!	#NULL!	#NULL!	#NULL!	#NULL!	#NULL!	#NULL!	#NULL!	#NULL!
671	3	3	0	#NULL!	2005	2005-07-29	60.5833	0	1	0	#NULL!	0	0		0		0	#NULL!	0	0	0	#NULL!	#NULL!	#NULL!	#NULL!	#NULL!	44.6496	44.6496	44.6496	#NULL!	2005-07-28	2009-04-17	2009-04-17	2009-04-17	7.7	2	0	0	0	#NULL!	#NULL!	#NULL!	#NULL!	#NULL!	#NULL!	#NULL!	#NULL!	#NULL!	#NULL!
672	3	3	0	#NULL!	2005	2005-08-03	49.5833	0	1	0	#NULL!	0	0		0		0	#NULL!	0	0	0	#NULL!	#NULL!	#NULL!	#NULL!	#NULL!	70.8677	70.8677	70.8677	#NULL!	2005-08-02	2011-06-29	2011-06-29	2011-06-29	8.4	2	0	0	0	#NULL!	#NULL!	#NULL!	#NULL!	#NULL!	#NULL!	#NULL!	#NULL!	#NULL!	#NULL!
673	3	3	0	#NULL!	2005	2005-08-10	64.0833	0	1	0	#NULL!	0	0		0		0	#NULL!	0	0	0	#NULL!	#NULL!	#NULL!	#NULL!	#NULL!	50.8263	50.8263	50.8263	#NULL!	2005-08-09	2009-11-03	2009-11-03	2009-11-03	8.6	2	0	0	0	#NULL!	#NULL!	#NULL!	#NULL!	#NULL!	#NULL!	#NULL!	#NULL!	#NULL!	#NULL!
674	3	3	0	#NULL!	2005	2005-08-10	63.25	0	1	0	#NULL!	0	0		0		0	#NULL!	0	0	0	#NULL!	#NULL!	#NULL!	#NULL!	#NULL!	38.8672	38.8672	38.8672	#NULL!	2005-08-10	2008-11-05	2008-11-05	2008-11-05	10.3	3	1	0	0	#NULL!	#NULL!	#NULL!	#NULL!	#NULL!	#NULL!	#NULL!	#NULL!	#NULL!	#NULL!
835	3	3	0	#NULL!	1997	1997-09-17	49.8333	0	1	0	#NULL!	1	0		0		0	#NULL!	1	1	0	2	1997-10-07	2004-01-08	75.0575	168.419	0.68995	75.7302	169.071	#NULL!	1997-09-16	1997-10-07	2011-10-19	2004-01-08	19.1	4	1	0.7	1	1.8	1999-04-21	1.1	1998-10-28	1.1	1998-06-24	0.7	1998-01-14	11.97	3
518	3	3	0	#NULL!	2002	2002-09-03	58.75	0	1	0	#NULL!	0	0		0		0	#NULL!	0	0	0	#NULL!	#NULL!	#NULL!	#NULL!	#NULL!	68.5022	68.5022	68.5022	#NULL!	2002-09-03	2008-05-19	2008-05-19	2008-05-19	13.5	4	1	0	0	#NULL!	#NULL!	#NULL!	#NULL!	#NULL!	#NULL!	#NULL!	#NULL!	#NULL!	#NULL!
925	3	3	0	#NULL!	1998	1998-09-16	65.3333	1	1	0	#NULL!	0	0		1	Basalcellecarsinom 01.07.98	1	2011-10-04	0	0	0	#NULL!	#NULL!	#NULL!	#NULL!	#NULL!	49.7421	49.7421	49.7421	#NULL!	1998-09-15	2002-11-07	2002-11-07	2002-11-07	5.8	1	0	0	0	#NULL!	#NULL!	#NULL!	#NULL!	#NULL!	#NULL!	#NULL!	#NULL!	#NULL!	#NULL!
428	3	3	0	#NULL!	1999	1999-01-27	57	0	1	0	#NULL!	0	0		0		0	#NULL!	0	0	0	#NULL!	#NULL!	#NULL!	#NULL!	#NULL!	142.392	142.392	142.392	#NULL!	1999-01-26	2010-12-08	2010-12-08	2010-12-08	12.5	3	1	0	0	#NULL!	#NULL!	#NULL!	#NULL!	#NULL!	#NULL!	#NULL!	#NULL!	#NULL!	#NULL!
675	3	3	0	#NULL!	2005	2005-08-23	59.4167	0	1	0	#NULL!	0	0		0		0	#NULL!	0	0	0	#NULL!	#NULL!	#NULL!	#NULL!	#NULL!	74.9745	74.9745	74.9745	#NULL!	2005-08-23	2011-11-22	2011-11-22	2011-11-22	11	3	1	0	0	#NULL!	#NULL!	#NULL!	#NULL!	#NULL!	#NULL!	#NULL!	#NULL!	#NULL!	#NULL!
519	3	3	0	#NULL!	2002	2002-09-10	56.3333	0	1	0	#NULL!	1	0		0		0	#NULL!	1	0	0	#NULL!	2004-08-19	#NULL!	88.3667	88.3667	23.294	111.64	111.64	#NULL!	2002-09-10	2004-08-19	2011-12-30	2011-12-30	3.8	1	0	0	0	0.7	2006-03-02	0.8	2006-05-19	0.9	2006-08-31	1.4	2006-12-07	9.72	3
836	3	3	0	#NULL!	1997	1997-09-26	66.5833	1	1	0	#NULL!	0	0		0		0	#NULL!	0	0	0	#NULL!	#NULL!	#NULL!	#NULL!	#NULL!	48.7893	48.7893	48.7893	#NULL!	1997-09-25	2001-10-19	2001-10-19	2001-10-19	4.7	1	0	0	0	#NULL!	#NULL!	#NULL!	#NULL!	#NULL!	#NULL!	#NULL!	#NULL!	#NULL!	#NULL!
676	3	3	0	#NULL!	2005	2005-08-30	66.3333	1	1	0	#NULL!	0	0		0		0	#NULL!	0	0	0	#NULL!	#NULL!	#NULL!	#NULL!	#NULL!	49.5121	49.5121	49.5121	#NULL!	2005-08-30	2009-10-15	2009-10-15	2009-10-15	5.3	1	0	0	0	#NULL!	#NULL!	#NULL!	#NULL!	#NULL!	#NULL!	#NULL!	#NULL!	#NULL!	#NULL!
520	3	3	0	#NULL!	2002	2002-09-16	56.75	0	1	0	#NULL!	0	0		0		0	#NULL!	0	0	0	#NULL!	#NULL!	#NULL!	#NULL!	#NULL!	73.5946	73.5946	73.5946	#NULL!	2002-09-16	2008-11-03	2008-11-03	2008-11-03	5.4	1	0	0	0	#NULL!	#NULL!	#NULL!	#NULL!	#NULL!	#NULL!	#NULL!	#NULL!	#NULL!	#NULL!
837	3	3	0	#NULL!	1997	1997-09-30	65.0833	1	1	0	#NULL!	0	0		0		0	#NULL!	0	0	0	#NULL!	#NULL!	#NULL!	#NULL!	#NULL!	141.867	141.867	141.867	#NULL!	1997-09-30	2009-07-27	2009-07-27	2009-07-27	17.7	4	1	0	0	#NULL!	#NULL!	#NULL!	#NULL!	#NULL!	#NULL!	#NULL!	#NULL!	#NULL!	#NULL!
555	3	3	0	#NULL!	2004	2004-08-30	57.6667	0	1	0	#NULL!	0	0		0		0	#NULL!	0	0	0	#NULL!	#NULL!	#NULL!	#NULL!	#NULL!	63.0154	63.0154	63.0154	#NULL!	2004-08-30	2009-11-30	2009-11-30	2009-11-30	3.5	1	0	0	0	#NULL!	#NULL!	#NULL!	#NULL!	#NULL!	#NULL!	#NULL!	#NULL!	#NULL!	#NULL!
677	3	3	0	#NULL!	2005	2005-09-01	50	0	1	0	#NULL!	0	0		0		0	#NULL!	0	0	0	#NULL!	#NULL!	#NULL!	#NULL!	#NULL!	74.4817	74.4817	74.4817	#NULL!	2005-09-01	2011-11-16	2011-11-16	2011-11-16	11.5	3	1	0	0	#NULL!	#NULL!	#NULL!	#NULL!	#NULL!	#NULL!	#NULL!	#NULL!	#NULL!	#NULL!
621	3	3	0	#NULL!	2001	2001-09-27	53.3333	0	1	1	1	1	0		0		0	#NULL!	0	0	0	#NULL!	#NULL!	#NULL!	#NULL!	#NULL!	116.142	116.142	116.142	#NULL!	2001-09-26	2011-06-01	2011-06-01	2011-06-01	10.8	3	1	0	0	#NULL!	#NULL!	#NULL!	#NULL!	#NULL!	#NULL!	#NULL!	#NULL!	#NULL!	#NULL!
521	3	3	0	#NULL!	2002	2002-09-17	53.3333	0	1	1	1	0	0		0		0	#NULL!	0	0	0	#NULL!	#NULL!	#NULL!	#NULL!	#NULL!	100.338	100.338	100.338	#NULL!	2002-09-17	2011-01-27	2011-01-27	2011-01-27	10.2	3	1	0	0	#NULL!	#NULL!	#NULL!	#NULL!	#NULL!	#NULL!	#NULL!	#NULL!	#NULL!	#NULL!
678	3	3	0	#NULL!	2005	2005-09-06	65.9167	1	1	0	#NULL!	0	0		0		0	#NULL!	0	0	0	#NULL!	#NULL!	#NULL!	#NULL!	#NULL!	36.1731	36.1731	36.1731	#NULL!	2005-09-06	2008-09-11	2008-09-11	2008-09-11	12.5	3	1	0	0	#NULL!	#NULL!	#NULL!	#NULL!	#NULL!	#NULL!	#NULL!	#NULL!	#NULL!	#NULL!
656	3	3	0	#NULL!	2003	2003-09-16	63.5	0	1	0	#NULL!	0	0		0		0	#NULL!	0	0	0	#NULL!	#NULL!	#NULL!	#NULL!	#NULL!	60.4527	60.4527	60.4527	#NULL!	2003-09-16	2008-09-29	2008-09-29	2008-09-29	10.8	3	1	0	0	#NULL!	#NULL!	#NULL!	#NULL!	#NULL!	#NULL!	#NULL!	#NULL!	#NULL!	#NULL!
838	3	3	0	#NULL!	1997	1997-10-08	67.3333	1	1	1	3	1	0		0		1	2010-07-26	1	1	1	2	1998-01-28	2006-03-15	97.29	146.5	3.71259	101	150.179	2010-07-26	1997-10-07	1998-01-28	2010-07-26	#NULL!	13.9	4	1	1.2	1	2.1	1998-05-13	1.2	1998-01-28	#NULL!	#NULL!	#NULL!	#NULL!	4.27	2
679	3	3	0	#NULL!	2005	2005-09-07	59.0833	0	1	0	#NULL!	0	0		0		0	#NULL!	0	0	0	#NULL!	#NULL!	#NULL!	#NULL!	#NULL!	72.6419	72.6419	72.6419	#NULL!	2005-09-07	2011-09-27	2011-09-27	2011-09-27	3.2	1	0	0	0	#NULL!	#NULL!	#NULL!	#NULL!	#NULL!	#NULL!	#NULL!	#NULL!	#NULL!	#NULL!
680	3	3	0	#NULL!	2005	2005-09-12	64.5	0	1	0	#NULL!	0	0		0		0	#NULL!	0	0	0	#NULL!	#NULL!	#NULL!	#NULL!	#NULL!	37.0602	37.0602	37.0602	#NULL!	2005-09-12	2008-10-14	2008-10-14	2008-10-14	15	4	1	0	0	#NULL!	#NULL!	#NULL!	#NULL!	#NULL!	#NULL!	#NULL!	#NULL!	#NULL!	#NULL!
681	3	3	0	#NULL!	2005	2005-09-13	64.5	0	1	0	#NULL!	0	0		0		0	#NULL!	0	0	0	#NULL!	#NULL!	#NULL!	#NULL!	#NULL!	49.9392	49.9392	49.9392	#NULL!	2005-09-13	2009-11-11	2009-11-11	2009-11-11	11.5	3	1	0	0	#NULL!	#NULL!	#NULL!	#NULL!	#NULL!	#NULL!	#NULL!	#NULL!	#NULL!	#NULL!
429	3	3	0	#NULL!	1999	1999-01-28	67.8333	1	1	0	#NULL!	0	0		0		0	#NULL!	0	0	0	#NULL!	#NULL!	#NULL!	#NULL!	#NULL!	151	151	151	#NULL!	1999-01-28	2011-08-29	2011-08-29	2011-08-29	11.2	3	1	0	0	#NULL!	#NULL!	#NULL!	#NULL!	#NULL!	#NULL!	#NULL!	#NULL!	#NULL!	#NULL!
558	3	3	0	#NULL!	2004	2004-09-14	66.1667	1	1	0	#NULL!	0	0		0		0	#NULL!	0	0	0	#NULL!	#NULL!	#NULL!	#NULL!	#NULL!	50.8592	50.8592	50.8592	#NULL!	2004-09-14	2008-12-10	2008-12-10	2008-12-10	16	4	1	0	0	#NULL!	#NULL!	#NULL!	#NULL!	#NULL!	#NULL!	#NULL!	#NULL!	#NULL!	#NULL!
522	3	3	0	#NULL!	2002	2002-10-01	63.75	0	1	0	#NULL!	0	0		0		0	#NULL!	0	0	0	#NULL!	#NULL!	#NULL!	#NULL!	#NULL!	61.4384	61.4384	61.4384	#NULL!	2002-10-01	2007-11-14	2007-11-14	2007-11-14	6.1	1	0	0	0	#NULL!	#NULL!	#NULL!	#NULL!	#NULL!	#NULL!	#NULL!	#NULL!	#NULL!	#NULL!
454	3	3	0	#NULL!	1999	1999-10-15	67.3333	1	1	0	#NULL!	0	0		0		1	2010-03-20	0	0	0	#NULL!	#NULL!	#NULL!	#NULL!	#NULL!	117.423	117.423	117.423	#NULL!	1999-10-14	2009-07-27	2009-07-27	2009-07-27	10	3	1	0	0	#NULL!	#NULL!	#NULL!	#NULL!	#NULL!	#NULL!	#NULL!	#NULL!	#NULL!	#NULL!
657	3	3	0	#NULL!	2003	2003-09-26	62.5833	0	1	0	#NULL!	0	0		0		0	#NULL!	0	0	0	#NULL!	#NULL!	#NULL!	#NULL!	#NULL!	67.3851	67.3851	67.3851	#NULL!	2003-09-25	2009-05-07	2009-05-07	2009-05-07	14.5	4	1	0	0	#NULL!	#NULL!	#NULL!	#NULL!	#NULL!	#NULL!	#NULL!	#NULL!	#NULL!	#NULL!
623	3	3	0	#NULL!	2001	2001-10-17	65.5	1	1	0	#NULL!	0	0		0		0	#NULL!	0	0	0	#NULL!	#NULL!	#NULL!	#NULL!	#NULL!	114.335	114.335	114.335	#NULL!	2001-10-16	2011-04-27	2011-04-27	2011-04-27	14	4	1	0	0	#NULL!	#NULL!	#NULL!	#NULL!	#NULL!	#NULL!	#NULL!	#NULL!	#NULL!	#NULL!
839	3	3	0	#NULL!	1997	1997-10-22	62.5	0	1	0	#NULL!	0	0		0		0	#NULL!	1	0	0	#NULL!	2010-05-05	#NULL!	0	0	150.442	150.442	150.442	#NULL!	1997-10-21	2010-05-05	2010-05-05	2010-05-05	5.4	1	0	0	0	#NULL!	#NULL!	#NULL!	#NULL!	#NULL!	#NULL!	#NULL!	#NULL!	#NULL!	#NULL!
559	3	3	0	#NULL!	2004	2004-09-21	60.4167	0	1	0	#NULL!	0	0		0		0	#NULL!	0	0	0	#NULL!	#NULL!	#NULL!	#NULL!	#NULL!	86.9337	86.9337	86.9337	#NULL!	2004-09-21	2011-12-20	2011-12-20	2011-12-20	8.8	2	0	0	0	#NULL!	#NULL!	#NULL!	#NULL!	#NULL!	#NULL!	#NULL!	#NULL!	#NULL!	#NULL!
682	3	3	0	#NULL!	2005	2005-09-27	57.1667	0	1	0	#NULL!	0	0		0		0	#NULL!	0	0	0	#NULL!	#NULL!	#NULL!	#NULL!	#NULL!	74.4817	74.4817	74.4817	#NULL!	2005-09-27	2011-12-12	2011-12-12	2011-12-12	14.8	4	1	0	0	#NULL!	#NULL!	#NULL!	#NULL!	#NULL!	#NULL!	#NULL!	#NULL!	#NULL!	#NULL!
602	3	3	0	#NULL!	2001	2001-01-30	52.8333	0	1	0	#NULL!	0	0		0		0	#NULL!	0	0	0	#NULL!	#NULL!	#NULL!	#NULL!	#NULL!	56.2145	56.2145	56.2145	#NULL!	2001-01-29	2005-10-06	2005-10-06	2005-10-06	11	3	1	0	0	#NULL!	#NULL!	#NULL!	#NULL!	#NULL!	#NULL!	#NULL!	#NULL!	#NULL!	#NULL!
421	3	3	0	#NULL!	2000	2000-11-01	67.75	1	1	0	#NULL!	0	0		0		0	#NULL!	0	0	0	#NULL!	#NULL!	#NULL!	#NULL!	#NULL!	122.778	122.778	122.778	#NULL!	2000-10-31	2011-01-24	2011-01-24	2011-01-24	6.2	1	0	0	0	#NULL!	#NULL!	#NULL!	#NULL!	#NULL!	#NULL!	#NULL!	#NULL!	#NULL!	#NULL!
560	3	3	0	#NULL!	2004	2004-09-28	63.4167	0	1	0	#NULL!	0	0		0		0	#NULL!	0	0	0	#NULL!	#NULL!	#NULL!	#NULL!	#NULL!	60.6827	60.6827	60.6827	#NULL!	2004-09-28	2009-10-19	2009-10-19	2009-10-19	8.3	2	0	0	0	#NULL!	#NULL!	#NULL!	#NULL!	#NULL!	#NULL!	#NULL!	#NULL!	#NULL!	#NULL!
683	3	3	0	#NULL!	2005	2005-10-06	63.5	0	1	0	#NULL!	0	0		0		0	#NULL!	0	0	0	#NULL!	#NULL!	#NULL!	#NULL!	#NULL!	60.0256	60.0256	60.0256	#NULL!	2005-10-04	2010-10-05	2010-10-05	2010-10-05	14	4	1	0	0	#NULL!	#NULL!	#NULL!	#NULL!	#NULL!	#NULL!	#NULL!	#NULL!	#NULL!	#NULL!
933	3	3	0	#NULL!	1998	1998-11-11	66.4167	1	1	0	#NULL!	0	0		0		0	#NULL!	0	0	0	#NULL!	#NULL!	#NULL!	#NULL!	#NULL!	60.0913	60.0913	60.0913	#NULL!	1998-11-10	2003-11-13	2003-11-13	2003-11-13	5.9	1	0	0	0	#NULL!	#NULL!	#NULL!	#NULL!	#NULL!	#NULL!	#NULL!	#NULL!	#NULL!	#NULL!
841	3	3	0	#NULL!	1997	1997-11-12	58.4167	0	1	0	#NULL!	0	0		0		0	#NULL!	0	0	0	#NULL!	#NULL!	#NULL!	#NULL!	#NULL!	97.8086	97.8086	97.8086	#NULL!	1997-11-11	2006-01-05	2006-01-05	2006-01-05	11.4	3	1	0	0	#NULL!	#NULL!	#NULL!	#NULL!	#NULL!	#NULL!	#NULL!	#NULL!	#NULL!	#NULL!
842	3	3	0	#NULL!	1997	1997-11-13	67.8333	1	1	0	#NULL!	0	0		0		0	#NULL!	0	0	0	#NULL!	#NULL!	#NULL!	#NULL!	#NULL!	134.245	134.245	134.245	#NULL!	1997-11-13	2009-01-20	2009-01-20	2009-01-20	11.4	3	1	0.1	0	#NULL!	#NULL!	#NULL!	#NULL!	#NULL!	#NULL!	#NULL!	#NULL!	#NULL!	#NULL!
684	3	3	0	#NULL!	2005	2005-10-11	51.3333	0	1	0	#NULL!	0	0		0		0	#NULL!	0	0	0	#NULL!	#NULL!	#NULL!	#NULL!	#NULL!	43.434	43.434	43.434	#NULL!	2005-10-11	2009-05-25	2009-05-25	2009-05-25	8	2	0	0	0	#NULL!	#NULL!	#NULL!	#NULL!	#NULL!	#NULL!	#NULL!	#NULL!	#NULL!	#NULL!
455	3	3	0	#NULL!	1999	1999-11-11	55.4167	0	1	0	#NULL!	0	0		0		0	#NULL!	0	0	0	#NULL!	#NULL!	#NULL!	#NULL!	#NULL!	62.3583	62.3583	62.3583	#NULL!	1999-11-10	2005-01-20	2005-01-20	2005-01-20	3.6	1	0	0	0	#NULL!	#NULL!	#NULL!	#NULL!	#NULL!	#NULL!	#NULL!	#NULL!	#NULL!	#NULL!
422	3	3	0	#NULL!	2000	2000-11-14	68.9167	1	1	0	#NULL!	0	0		0		0	#NULL!	0	0	0	#NULL!	#NULL!	#NULL!	#NULL!	#NULL!	120.577	120.577	120.577	#NULL!	2000-11-14	2010-12-02	2010-12-02	2010-12-02	8.5	2	0	0	0	#NULL!	#NULL!	#NULL!	#NULL!	#NULL!	#NULL!	#NULL!	#NULL!	#NULL!	#NULL!
801	3	3	0	#NULL!	1997	1997-01-07	53.5833	0	1	0	#NULL!	0	0		0		0	#NULL!	1	0	0	#NULL!	2002-10-06	#NULL!	108.643	108.643	68.9293	177.547	177.547	#NULL!	1997-01-07	2002-10-06	2011-10-25	2011-10-25	7.4	2	0	0	0	2.4	2008-02-13	1.8	2008-08-20	2.6	2010-09-02	3.2	2011-10-25	76.11	4
430	3	3	0	#NULL!	1999	1999-02-02	64.8333	0	1	0	#NULL!	1	0		0		0	#NULL!	1	0	0	#NULL!	2002-01-03	#NULL!	110.91	110.91	35.056	145.941	145.941	#NULL!	1999-02-01	2002-01-03	2011-04-01	2011-04-01	#NULL!	#NULL!	#NULL!	0	0	0.4	2002-01-03	0.6	2002-04-04	0.8	2002-10-03	1.2	2003-04-03	10.07	3
806	3	3	0	#NULL!	1997	1997-02-04	69.1667	1	1	0	#NULL!	0	0		0		1	2010-04-07	1	1	0	1	1998-03-27	2006-09-22	101.906	143.904	13.7004	115.583	157.571	#NULL!	1997-02-03	1998-03-27	2010-03-23	2006-09-22	3.7	1	0	0.3	0	8.8	2005-09-22	6.6	2004-09-23	5.2	2004-04-01	4.1	2003-10-02	21.63	4
685	3	3	0	#NULL!	2005	2005-10-18	56	0	1	0	#NULL!	0	0		0		0	#NULL!	0	0	0	#NULL!	#NULL!	#NULL!	#NULL!	#NULL!	73.4304	73.4304	73.4304	#NULL!	2005-10-12	2011-11-25	2011-11-25	2011-11-25	6.5	2	0	0	0	#NULL!	#NULL!	#NULL!	#NULL!	#NULL!	#NULL!	#NULL!	#NULL!	#NULL!	#NULL!
562	3	3	0	#NULL!	2004	2004-10-18	57.6667	0	1	0	#NULL!	0	0		0		0	#NULL!	0	0	0	#NULL!	#NULL!	#NULL!	#NULL!	#NULL!	6.30811	6.30811	6.30811	#NULL!	2004-10-18	2005-04-28	2005-04-28	2005-04-28	6.3	1	0	0	0	#NULL!	#NULL!	#NULL!	#NULL!	#NULL!	#NULL!	#NULL!	#NULL!	#NULL!	#NULL!
686	3	3	0	#NULL!	2005	2005-10-24	68	1	1	0	#NULL!	0	0		0		0	#NULL!	0	0	0	#NULL!	#NULL!	#NULL!	#NULL!	#NULL!	70.6377	70.6377	70.6377	#NULL!	2005-10-24	2011-09-13	2011-09-13	2011-09-13	8.4	2	0	0	0	#NULL!	#NULL!	#NULL!	#NULL!	#NULL!	#NULL!	#NULL!	#NULL!	#NULL!	#NULL!
563	3	3	0	#NULL!	2004	2004-10-19	65.5833	1	1	0	#NULL!	0	0		0		0	#NULL!	0	0	0	#NULL!	#NULL!	#NULL!	#NULL!	#NULL!	59.8614	59.8614	59.8614	#NULL!	2004-10-19	2009-10-15	2009-10-15	2009-10-15	6.4	1	0	0	0	#NULL!	#NULL!	#NULL!	#NULL!	#NULL!	#NULL!	#NULL!	#NULL!	#NULL!	#NULL!
687	3	3	0	#NULL!	2005	2005-10-25	56.0833	0	1	0	#NULL!	0	0		0		0	#NULL!	0	0	0	#NULL!	#NULL!	#NULL!	#NULL!	#NULL!	72.149	72.149	72.149	#NULL!	2005-10-25	2011-10-30	2011-10-30	2011-10-30	13.5	4	1	0	0	#NULL!	#NULL!	#NULL!	#NULL!	#NULL!	#NULL!	#NULL!	#NULL!	#NULL!	#NULL!
688	3	3	0	#NULL!	2005	2005-10-26	67.25	1	1	1	1	0	0		0		0	#NULL!	1	0	0	#NULL!	2006-02-09	#NULL!	63.6872	63.6872	3.4826	67.1551	67.1551	#NULL!	2005-10-26	2006-02-09	2011-06-01	2011-06-01	7	2	0	1.9	1	3.9	2007-05-09	4.7	2007-11-14	5.9	2008-05-28	6.1	2008-08-11	22.55	4
660	3	3	0	#NULL!	2003	2003-11-04	63.1667	0	1	0	#NULL!	0	0		0		0	#NULL!	0	0	0	#NULL!	#NULL!	#NULL!	#NULL!	#NULL!	93.3732	93.3732	93.3732	#NULL!	2003-11-04	2011-08-16	2011-08-16	2011-08-16	12.5	3	1	0	0	#NULL!	#NULL!	#NULL!	#NULL!	#NULL!	#NULL!	#NULL!	#NULL!	#NULL!	#NULL!
807	3	3	0	#NULL!	1997	1997-02-04	65.9167	1	1	0	#NULL!	1	0		0		0	#NULL!	1	0	0	#NULL!	1998-10-09	#NULL!	154.223	154.223	20.1071	174.294	174.294	#NULL!	1997-02-04	1998-10-09	2011-08-15	2011-08-15	21.8	4	1	0	0	3.4	2001-03-09	2.6	2000-12-08	2.5	2000-09-15	1.9	2000-03-17	21.79	4
689	3	3	0	#NULL!	2005	2005-11-02	54.75	0	1	0	#NULL!	0	0		0		0	#NULL!	0	0	0	#NULL!	#NULL!	#NULL!	#NULL!	#NULL!	63.5411	63.5411	63.5411	#NULL!	2005-11-01	2011-02-17	2011-02-17	2011-02-17	6	1	0	0	0	#NULL!	#NULL!	#NULL!	#NULL!	#NULL!	#NULL!	#NULL!	#NULL!	#NULL!	#NULL!
424	3	3	0	#NULL!	2000	2000-12-06	56.75	0	1	0	#NULL!	1	0		0		0	#NULL!	1	0	0	#NULL!	2001-03-19	#NULL!	126.224	126.224	3.41689	129.612	129.612	#NULL!	2000-12-05	2001-03-19	2011-09-24	2011-09-24	5	1	0	1.1	1	1.1	2001-03-19	1.5	2001-04-25	1.5	2001-06-22	#NULL!	#NULL!	7.62	2
525	3	3	0	#NULL!	2002	2002-11-19	60.75	0	1	0	#NULL!	0	0		0		1	2010-07-22	0	0	0	#NULL!	#NULL!	#NULL!	#NULL!	#NULL!	90.1534	90.1534	90.1534	#NULL!	2002-11-19	2010-05-25	2010-05-25	2010-05-25	10.1	3	1	0	0	#NULL!	#NULL!	#NULL!	#NULL!	#NULL!	#NULL!	#NULL!	#NULL!	#NULL!	#NULL!
663	3	3	0	#NULL!	2003	2003-11-12	63.5	0	1	0	#NULL!	0	0		0		0	#NULL!	0	0	0	#NULL!	#NULL!	#NULL!	#NULL!	#NULL!	72.9375	72.9375	72.9375	#NULL!	2003-11-12	2009-12-10	2009-12-10	2009-12-10	10.4	3	1	0	0	#NULL!	#NULL!	#NULL!	#NULL!	#NULL!	#NULL!	#NULL!	#NULL!	#NULL!	#NULL!
845	3	3	0	#NULL!	1997	1997-12-10	54.5833	0	1	0	#NULL!	0	0		0		0	#NULL!	0	0	0	#NULL!	#NULL!	#NULL!	#NULL!	#NULL!	106.745	106.745	106.745	#NULL!	1997-12-09	2006-11-01	2006-11-01	2006-11-01	8.3	2	0	0	0	#NULL!	#NULL!	#NULL!	#NULL!	#NULL!	#NULL!	#NULL!	#NULL!	#NULL!	#NULL!
936	3	3	0	#NULL!	1998	1998-12-16	60.5833	0	1	0	#NULL!	0	0		0		0	#NULL!	0	0	0	#NULL!	#NULL!	#NULL!	#NULL!	#NULL!	68.2722	68.2722	68.2722	#NULL!	1998-12-15	2004-08-23	2004-08-23	2004-08-23	6.9	2	0	0	0	#NULL!	#NULL!	#NULL!	#NULL!	#NULL!	#NULL!	#NULL!	#NULL!	#NULL!	#NULL!
902	3	3	0	#NULL!	1998	1998-02-04	66	1	1	1	1	1	1	Taxotere	0		1	2010-11-05	1	1	1	1	2002-04-12	2003-06-19	14.2294	102.596	50.2349	64.461	152.807	2010-11-05	1998-02-03	2002-04-12	2010-10-29	2003-06-19	7.2	2	0	0	0	0.4	2002-04-12	0.8	2003-06-19	#NULL!	#NULL!	#NULL!	#NULL!	14.23	3
846	3	3	0	#NULL!	1997	1997-12-16	68.3333	1	1	0	#NULL!	0	0		0		0	#NULL!	0	0	0	#NULL!	#NULL!	#NULL!	#NULL!	#NULL!	164.997	164.997	164.997	#NULL!	1997-12-16	2011-09-16	2011-09-16	2011-09-16	19.5	4	1	0	0	#NULL!	#NULL!	#NULL!	#NULL!	#NULL!	#NULL!	#NULL!	#NULL!	#NULL!	#NULL!
665	3	3	0	#NULL!	2003	2003-11-20	56.6667	0	1	0	#NULL!	0	0		1	Døde av glioblastom som han fikk etter RRP	1	2006-03-03	0	0	0	#NULL!	#NULL!	#NULL!	#NULL!	#NULL!	22.5712	22.5712	22.5712	#NULL!	2003-11-19	2005-10-06	2005-10-06	2005-10-06	9.6	3	0	0	0	#NULL!	#NULL!	#NULL!	#NULL!	#NULL!	#NULL!	#NULL!	#NULL!	#NULL!	#NULL!
626	3	3	0	#NULL!	2001	2001-12-13	60.0833	0	1	0	#NULL!	0	0		0		0	#NULL!	0	0	0	#NULL!	#NULL!	#NULL!	#NULL!	#NULL!	72.839	72.839	72.839	#NULL!	2001-12-12	2008-01-07	2008-01-07	2008-01-07	10.8	3	1	0	0	#NULL!	#NULL!	#NULL!	#NULL!	#NULL!	#NULL!	#NULL!	#NULL!	#NULL!	#NULL!
569	3	3	0	#NULL!	2005	2005-02-01	58.5833	0	1	0	#NULL!	0	0		0		0	#NULL!	0	0	0	#NULL!	#NULL!	#NULL!	#NULL!	#NULL!	69.5206	69.5206	69.5206	#NULL!	2005-02-01	2010-11-18	2010-11-18	2010-11-18	8.6	2	0	0	0	#NULL!	#NULL!	#NULL!	#NULL!	#NULL!	#NULL!	#NULL!	#NULL!	#NULL!	#NULL!
690	3	3	0	#NULL!	2005	2005-11-17	58.9167	0	1	0	#NULL!	0	0		0		0	#NULL!	0	0	0	#NULL!	#NULL!	#NULL!	#NULL!	#NULL!	59.2043	59.2043	59.2043	#NULL!	2005-11-15	2010-10-22	2010-10-22	2010-10-22	7.1	2	0	0	0	#NULL!	#NULL!	#NULL!	#NULL!	#NULL!	#NULL!	#NULL!	#NULL!	#NULL!	#NULL!
808	3	3	0	#NULL!	1997	1997-02-06	57.75	0	1	1	1	1	0		0		0	#NULL!	1	1	0	1	1997-09-01	2001-11-22	50.7065	168.912	6.80093	57.4958	175.674	#NULL!	1997-02-06	1997-09-01	2011-09-28	2001-11-22	23	4	1	0.3	0	1.2	1997-11-28	0.7	1997-09-01	0.3	1997-05-30	#NULL!	#NULL!	2.98	1
565	3	3	0	#NULL!	2004	2004-11-16	54.4167	0	1	0	#NULL!	0	0		0		0	#NULL!	0	0	0	#NULL!	#NULL!	#NULL!	#NULL!	#NULL!	84.4367	84.4367	84.4367	#NULL!	2004-11-16	2011-11-30	2011-11-30	2011-11-30	8.6	2	0	0	0	#NULL!	#NULL!	#NULL!	#NULL!	#NULL!	#NULL!	#NULL!	#NULL!	#NULL!	#NULL!
666	3	3	0	#NULL!	2003	2003-12-02	63.9167	0	1	0	#NULL!	0	0		0		0	#NULL!	0	0	0	#NULL!	#NULL!	#NULL!	#NULL!	#NULL!	92.2233	92.2233	92.2233	#NULL!	2003-12-02	2011-08-09	2011-08-09	2011-08-09	5.3	1	0	0	0	#NULL!	#NULL!	#NULL!	#NULL!	#NULL!	#NULL!	#NULL!	#NULL!	#NULL!	#NULL!
691	3	3	0	#NULL!	2005	2005-12-07	58.6667	0	1	0	#NULL!	1	0		0		1	2009-11-10	1	1	1	2	2006-06-08	2009-02-15	32.3036	37.4959	6.11098	38.4072	43.5983	2009-11-10	2005-12-04	2006-06-08	2009-07-23	2009-02-15	11	3	1	0.3	0	0.3	2006-02-10	1.4	2006-06-08	#NULL!	#NULL!	#NULL!	#NULL!	1.74	1
692	3	3	0	#NULL!	2005	2005-12-08	62.25	0	1	0	#NULL!	0	0		1	Fått ca vesica etter RRP, nå død.	1	2010-08-15	0	0	0	#NULL!	#NULL!	#NULL!	#NULL!	#NULL!	54.7032	54.7032	54.7032	#NULL!	2005-12-08	2010-06-30	2010-06-30	2010-06-30	7.4	2	0	0	0	#NULL!	#NULL!	#NULL!	#NULL!	#NULL!	#NULL!	#NULL!	#NULL!	#NULL!	#NULL!
566	3	3	0	#NULL!	2004	2004-12-08	58.0833	0	1	0	#NULL!	0	0		0		0	#NULL!	0	0	0	#NULL!	#NULL!	#NULL!	#NULL!	#NULL!	65.5124	65.5124	65.5124	#NULL!	2004-12-08	2010-05-25	2010-05-25	2010-05-25	15	4	1	0	0	#NULL!	#NULL!	#NULL!	#NULL!	#NULL!	#NULL!	#NULL!	#NULL!	#NULL!	#NULL!
693	3	3	0	#NULL!	2005	2005-12-14	55.6667	0	1	0	#NULL!	0	0		0		0	#NULL!	0	0	0	#NULL!	#NULL!	#NULL!	#NULL!	#NULL!	52.8961	52.8961	52.8961	#NULL!	2005-12-13	2010-05-11	2010-05-11	2010-05-11	3.6	1	0	0	0	#NULL!	#NULL!	#NULL!	#NULL!	#NULL!	#NULL!	#NULL!	#NULL!	#NULL!	#NULL!
694	3	3	0	#NULL!	2005	2005-12-16	68.5	1	1	0	#NULL!	0	0		0		0	#NULL!	0	0	0	#NULL!	#NULL!	#NULL!	#NULL!	#NULL!	11.2692	11.2692	11.2692	#NULL!	2005-12-15	2006-11-23	2006-11-23	2006-11-23	9.2	3	0	0	0	#NULL!	#NULL!	#NULL!	#NULL!	#NULL!	#NULL!	#NULL!	#NULL!	#NULL!	#NULL!
695	3	3	0	#NULL!	2005	2005-12-20	59.5	0	1	0	#NULL!	0	0		0		0	#NULL!	0	0	0	#NULL!	#NULL!	#NULL!	#NULL!	#NULL!	41.7255	41.7255	41.7255	#NULL!	2005-12-19	2009-06-11	2009-06-11	2009-06-11	6.1	1	0	0	0	#NULL!	#NULL!	#NULL!	#NULL!	#NULL!	#NULL!	#NULL!	#NULL!	#NULL!	#NULL!
696	3	3	0	#NULL!	2005	2005-12-22	67.0833	1	1	1	1	0	0		0		0	#NULL!	0	0	0	#NULL!	#NULL!	#NULL!	#NULL!	#NULL!	66.498	66.498	66.498	#NULL!	2005-12-20	2011-07-06	2011-07-06	2011-07-06	11	3	1	0	0	#NULL!	#NULL!	#NULL!	#NULL!	#NULL!	#NULL!	#NULL!	#NULL!	#NULL!	#NULL!
503	3	3	0	#NULL!	2002	2002-02-08	69.5833	1	1	1	1	1	0		0		0	#NULL!	0	1	0	2	#NULL!	2009-01-15	#NULL!	#NULL!	114.072	83.2539	114.072	#NULL!	2002-02-07	2011-08-11	2011-08-11	2009-01-15	8	2	0	0	0	#NULL!	#NULL!	#NULL!	#NULL!	#NULL!	#NULL!	#NULL!	#NULL!	#NULL!	#NULL!
570	3	3	0	#NULL!	2005	2005-02-08	62.3333	0	1	0	#NULL!	0	0		0		0	#NULL!	0	0	0	#NULL!	#NULL!	#NULL!	#NULL!	#NULL!	76.3216	76.3216	76.3216	#NULL!	2005-02-08	2011-06-20	2011-06-20	2011-06-20	3.9	1	0	0	0	#NULL!	#NULL!	#NULL!	#NULL!	#NULL!	#NULL!	#NULL!	#NULL!	#NULL!	#NULL!
629	3	3	0	#NULL!	2003	2003-02-11	62.75	0	1	1	1	0	0		0		0	#NULL!	1	0	0	#NULL!	2009-07-03	#NULL!	30.0033	30.0033	76.683	106.679	106.679	#NULL!	2003-02-11	2009-07-03	2012-01-02	2012-01-02	11.8	3	1	0	0	0.1	2008-03-12	0.2	2008-10-22	0.3	2009-04-29	0.5	2009-07-30	7.57	2
400	3	3	0	#NULL!	2000	2000-01-07	56.4167	0	1	0	#NULL!	0	0		0		0	#NULL!	0	0	0	#NULL!	#NULL!	#NULL!	#NULL!	#NULL!	133.39	133.39	133.39	#NULL!	2000-01-07	2011-02-18	2011-02-18	2011-02-18	13.5	4	1	0	0	#NULL!	#NULL!	#NULL!	#NULL!	#NULL!	#NULL!	#NULL!	#NULL!	#NULL!	#NULL!
432	3	3	0	#NULL!	1999	1999-02-16	68.9167	1	1	0	#NULL!	1	0		0		0	#NULL!	1	1	0	1	2003-11-13	2003-11-13	0	89.5169	56.9044	56.9044	146.401	#NULL!	1999-02-15	2003-11-13	2011-04-29	2003-11-13	9.4	3	0	0	0	0.1	2002-11-21	0.2	2003-05-22	0.8	2003-11-13	#NULL!	#NULL!	3.92	2
603	3	3	0	#NULL!	2001	2001-02-14	57.5833	0	1	0	#NULL!	0	0		0		0	#NULL!	0	0	0	#NULL!	#NULL!	#NULL!	#NULL!	#NULL!	127.542	127.542	127.542	#NULL!	2001-02-13	2011-10-01	2011-10-01	2011-10-01	5.6	1	0	0	0	#NULL!	#NULL!	#NULL!	#NULL!	#NULL!	#NULL!	#NULL!	#NULL!	#NULL!	#NULL!
534	3	3	0	#NULL!	2004	2004-02-11	63.1667	0	1	0	#NULL!	0	0		0		0	#NULL!	0	0	0	#NULL!	#NULL!	#NULL!	#NULL!	#NULL!	93.3403	93.3403	93.3403	#NULL!	2004-02-10	2011-11-21	2011-11-21	2011-11-21	10.5	3	1	0	0	#NULL!	#NULL!	#NULL!	#NULL!	#NULL!	#NULL!	#NULL!	#NULL!	#NULL!	#NULL!
604	3	3	0	#NULL!	2001	2001-02-16	59.3333	0	1	0	#NULL!	0	0		0		0	#NULL!	0	0	0	#NULL!	#NULL!	#NULL!	#NULL!	#NULL!	117.423	117.423	117.423	#NULL!	2001-02-16	2010-11-30	2010-11-30	2010-11-30	11.3	3	1	0	0	#NULL!	#NULL!	#NULL!	#NULL!	#NULL!	#NULL!	#NULL!	#NULL!	#NULL!	#NULL!
903	3	3	0	#NULL!	1998	1998-02-17	67.8333	1	1	0	#NULL!	1	0		0		0	#NULL!	1	1	0	1	2001-09-27	2003-05-22	19.7831	100.493	43.3026	63.0811	143.772	#NULL!	1998-02-17	2001-09-27	2010-02-10	2003-05-22	5	1	0	0	0	0.5	2002-01-03	0.7	2002-05-23	1.3	2002-11-21	1.7	2003-05-22	9.01	3
630	3	3	0	#NULL!	2003	2003-02-14	75.5	1	1	0	#NULL!	0	0		0		0	#NULL!	0	0	0	#NULL!	#NULL!	#NULL!	#NULL!	#NULL!	102.835	102.835	102.835	#NULL!	2003-02-13	2011-09-09	2011-09-09	2011-09-09	5.6	1	0	0	0	#NULL!	#NULL!	#NULL!	#NULL!	#NULL!	#NULL!	#NULL!	#NULL!	#NULL!	#NULL!
504	3	3	0	#NULL!	2002	2002-02-19	58	0	1	0	#NULL!	0	0		0		0	#NULL!	0	0	0	#NULL!	#NULL!	#NULL!	#NULL!	#NULL!	86.5066	86.5066	86.5066	#NULL!	2002-02-19	2009-05-06	2009-05-06	2009-05-06	6	1	0	0	0	#NULL!	#NULL!	#NULL!	#NULL!	#NULL!	#NULL!	#NULL!	#NULL!	#NULL!	#NULL!
571	3	3	0	#NULL!	2005	2005-02-16	61.6667	0	1	0	#NULL!	0	0		0		0	#NULL!	0	0	0	#NULL!	#NULL!	#NULL!	#NULL!	#NULL!	48.5593	48.5593	48.5593	#NULL!	2005-02-15	2009-03-04	2009-03-04	2009-03-04	6.9	2	0	0	0	#NULL!	#NULL!	#NULL!	#NULL!	#NULL!	#NULL!	#NULL!	#NULL!	#NULL!	#NULL!
433	3	3	0	#NULL!	1999	1999-02-23	60	0	1	0	#NULL!	0	0		0		0	#NULL!	1	0	0	#NULL!	2009-11-13	#NULL!	21.1633	21.1633	128.659	149.818	149.818	#NULL!	1999-02-23	2009-11-13	2011-08-19	2011-08-19	#NULL!	#NULL!	#NULL!	0	0	0.2	2007-01-17	0.4	2009-05-08	0.4	2009-11-13	0.5	2010-06-04	31.34	4
811	3	3	0	#NULL!	1997	1997-03-06	63.9167	0	1	0	#NULL!	0	0		1	Blærecancer TUR-B -07	0	#NULL!	1	0	0	#NULL!	1998-09-04	#NULL!	154.781	154.781	18.0044	172.75	172.75	#NULL!	1997-03-05	1998-09-04	2011-07-28	2011-07-28	8.7	2	0	0	0	1.6	2006-10-05	1.5	2005-10-06	1.4	2004-09-30	1.5	2003-09-05	331.9	4
434	3	3	0	#NULL!	1999	1999-03-02	62.6667	0	1	0	#NULL!	0	0		0		0	#NULL!	0	0	0	#NULL!	#NULL!	#NULL!	#NULL!	#NULL!	153.629	153.629	153.629	#NULL!	1999-03-02	2011-12-20	2011-12-20	2011-12-20	10.7	3	1	0	0	#NULL!	#NULL!	#NULL!	#NULL!	#NULL!	#NULL!	#NULL!	#NULL!	#NULL!	#NULL!
572	3	3	0	#NULL!	2005	2005-02-22	66.0833	1	1	0	#NULL!	0	0		0		0	#NULL!	0	0	0	#NULL!	#NULL!	#NULL!	#NULL!	#NULL!	49.0193	49.0193	49.0193	#NULL!	2005-02-22	2009-03-25	2009-03-25	2009-03-25	6.2	1	0	0	0	#NULL!	#NULL!	#NULL!	#NULL!	#NULL!	#NULL!	#NULL!	#NULL!	#NULL!	#NULL!
435	3	3	0	#NULL!	1999	1999-03-04	55.25	0	1	0	#NULL!	0	0		0		0	#NULL!	0	0	0	#NULL!	#NULL!	#NULL!	#NULL!	#NULL!	114.597	114.597	114.597	#NULL!	1999-03-04	2008-09-20	2008-09-20	2008-09-20	14	4	1	0	0	#NULL!	#NULL!	#NULL!	#NULL!	#NULL!	#NULL!	#NULL!	#NULL!	#NULL!	#NULL!
607	3	3	0	#NULL!	2001	2001-03-06	68	1	1	0	#NULL!	0	0		0		0	#NULL!	0	0	0	#NULL!	#NULL!	#NULL!	#NULL!	#NULL!	60.7484	60.7484	60.7484	#NULL!	2001-03-06	2006-03-29	2006-03-29	2006-03-29	10.2	3	1	0	0	#NULL!	#NULL!	#NULL!	#NULL!	#NULL!	#NULL!	#NULL!	#NULL!	#NULL!	#NULL!
631	3	3	0	#NULL!	2003	2003-03-05	54.75	0	1	0	#NULL!	0	0		0		0	#NULL!	0	0	0	#NULL!	#NULL!	#NULL!	#NULL!	#NULL!	69.6521	69.6521	69.6521	#NULL!	2003-03-05	2008-12-23	2008-12-23	2008-12-23	12.4	3	1	0	0	#NULL!	#NULL!	#NULL!	#NULL!	#NULL!	#NULL!	#NULL!	#NULL!	#NULL!	#NULL!
535	3	3	0	#NULL!	2004	2004-03-02	57.5	0	1	0	#NULL!	0	0		0		0	#NULL!	0	0	0	#NULL!	#NULL!	#NULL!	#NULL!	#NULL!	61.6684	61.6684	61.6684	#NULL!	2004-03-02	2009-04-22	2009-04-22	2009-04-22	7	2	0	0	0	#NULL!	#NULL!	#NULL!	#NULL!	#NULL!	#NULL!	#NULL!	#NULL!	#NULL!	#NULL!
573	3	3	0	#NULL!	2005	2005-03-02	64.0833	0	1	0	#NULL!	0	0		0		0	#NULL!	0	0	0	#NULL!	#NULL!	#NULL!	#NULL!	#NULL!	55.8531	55.8531	55.8531	#NULL!	2005-03-01	2009-10-26	2009-10-26	2009-10-26	6.5	2	0	0	0	#NULL!	#NULL!	#NULL!	#NULL!	#NULL!	#NULL!	#NULL!	#NULL!	#NULL!	#NULL!
436	3	3	0	#NULL!	1999	1999-03-12	54	0	1	0	#NULL!	1	0		0		0	#NULL!	1	0	0	#NULL!	2002-09-12	#NULL!	105.159	105.159	42.0869	147.222	147.222	#NULL!	1999-03-11	2002-09-12	2011-06-17	2011-06-17	#NULL!	#NULL!	#NULL!	0	0	0.2	2001-09-14	0.3	2002-03-21	0.4	2002-09-12	0.7	2002-12-19	9.07	3
632	3	3	0	#NULL!	2003	2003-03-11	64.0833	0	1	0	#NULL!	0	0		1	Fikk ca coli -09	0	#NULL!	0	0	0	#NULL!	#NULL!	#NULL!	#NULL!	#NULL!	102.605	102.605	102.605	#NULL!	2003-03-11	2011-09-28	2011-09-28	2011-09-28	11.1	3	1	0	0	#NULL!	#NULL!	#NULL!	#NULL!	#NULL!	#NULL!	#NULL!	#NULL!	#NULL!	#NULL!
437	3	3	0	#NULL!	1999	1999-03-16	65.0833	1	1	0	#NULL!	0	0		0		0	#NULL!	0	0	0	#NULL!	#NULL!	#NULL!	#NULL!	#NULL!	130.171	130.171	130.171	#NULL!	1999-03-16	2010-01-19	2010-01-19	2010-01-19	6.1	1	0	0	0	#NULL!	#NULL!	#NULL!	#NULL!	#NULL!	#NULL!	#NULL!	#NULL!	#NULL!	#NULL!
536	3	3	0	#NULL!	2004	2004-03-09	61.6667	0	1	0	#NULL!	0	0		0		0	#NULL!	0	0	0	#NULL!	#NULL!	#NULL!	#NULL!	#NULL!	56.4116	56.4116	56.4116	#NULL!	2004-03-08	2008-11-19	2008-11-19	2008-11-19	8.6	2	0	0	0	#NULL!	#NULL!	#NULL!	#NULL!	#NULL!	#NULL!	#NULL!	#NULL!	#NULL!	#NULL!
904	3	3	0	#NULL!	1998	1998-03-17	58.5	0	1	0	#NULL!	0	0		0		0	#NULL!	0	0	0	#NULL!	#NULL!	#NULL!	#NULL!	#NULL!	128.101	128.101	128.101	#NULL!	1998-03-16	2008-11-17	2008-11-17	2008-11-17	4.6	1	0	0	0	#NULL!	#NULL!	#NULL!	#NULL!	#NULL!	#NULL!	#NULL!	#NULL!	#NULL!	#NULL!
905	3	3	0	#NULL!	1998	1998-03-17	56.3333	0	1	0	#NULL!	1	0		0		0	#NULL!	1	0	0	#NULL!	2001-09-05	#NULL!	108.117	108.117	41.6598	149.752	149.752	#NULL!	1998-03-17	2001-09-05	2010-09-08	2010-09-08	8.8	2	0	0	0	0.9	2002-11-20	1	2003-03-19	1.4	2003-09-17	1	2003-11-06	15.19	4
813	3	3	0	#NULL!	1997	1997-04-03	60.9167	0	1	0	#NULL!	1	0		0		1	2003-11-13	1	1	0	1	2000-03-16	2000-03-16	0	42.2938	35.4503	35.4503	77.7343	#NULL!	1997-04-02	2000-03-16	2003-09-24	2000-03-16	7.9	2	0	0	0	0.8	2001-05-18	0.4	2000-09-22	0.4	2000-03-16	#NULL!	#NULL!	13.97	3
814	3	3	0	#NULL!	1997	1997-04-04	52	0	1	0	#NULL!	0	0		0		0	#NULL!	0	0	0	#NULL!	#NULL!	#NULL!	#NULL!	#NULL!	151.493	151.493	151.493	#NULL!	1997-04-03	2009-11-17	2009-11-17	2009-11-17	13	4	1	0	0	#NULL!	#NULL!	#NULL!	#NULL!	#NULL!	#NULL!	#NULL!	#NULL!	#NULL!	#NULL!
906	3	3	0	#NULL!	1998	1998-03-24	61.25	0	1	1	1	0	0		1	Basalcellecarsinom 2006	0	#NULL!	1	0	0	#NULL!	2010-08-31	#NULL!	12.8492	12.8492	149.292	162.138	162.138	#NULL!	1998-03-23	2010-08-31	2011-09-26	2011-09-26	10.1	3	1	0	0	0.3	2008-10-29	0.2	2009-04-28	0.3	2010-02-02	0.4	2010-08-31	38.05	4
537	3	3	0	#NULL!	2004	2004-03-15	55.4167	0	1	0	#NULL!	0	0		0		0	#NULL!	0	0	0	#NULL!	#NULL!	#NULL!	#NULL!	#NULL!	60.9784	60.9784	60.9784	#NULL!	2004-03-15	2009-04-14	2009-04-14	2009-04-14	11.6	3	1	0	0	#NULL!	#NULL!	#NULL!	#NULL!	#NULL!	#NULL!	#NULL!	#NULL!	#NULL!	#NULL!
438	3	3	0	#NULL!	1999	1999-03-26	67.5	1	1	0	#NULL!	0	0		0		0	#NULL!	0	0	0	#NULL!	#NULL!	#NULL!	#NULL!	#NULL!	151.789	151.789	151.789	#NULL!	1999-03-25	2011-11-17	2011-11-17	2011-11-17	4.6	1	0	0	0	#NULL!	#NULL!	#NULL!	#NULL!	#NULL!	#NULL!	#NULL!	#NULL!	#NULL!	#NULL!
538	3	3	0	#NULL!	2004	2004-03-16	64.25	0	1	0	#NULL!	0	0		0		0	#NULL!	1	0	0	#NULL!	2009-05-12	#NULL!	24.6467	24.6467	61.8655	86.5066	86.5066	#NULL!	2004-03-16	2009-05-12	2011-06-01	2011-06-01	13	4	1	0	0	0.4	2009-05-12	0.6	2010-06-18	1	2011-06-01	#NULL!	#NULL!	18.72	4
815	3	3	0	#NULL!	1997	1997-04-08	63.5833	0	1	0	#NULL!	0	0		0		0	#NULL!	1	0	0	#NULL!	2010-12-17	#NULL!	22	-98.2583	164.307	66.0709	66.0709	#NULL!	1997-04-08	2010-12-17	2002-10-10	2012-10-10	5.5	1	0	0	0	0.5	2010-12-17	0.3	2010-05-03	0.3	2009-03-06	0.2	2008-04-14	29.12	4
802	3	3	0	#NULL!	1997	1997-01-14	70.0833	1	1	0	#NULL!	1	0		0		0	#NULL!	1	0	0	#NULL!	2001-05-30	#NULL!	80.0854	80.0854	52.5019	132.569	132.569	#NULL!	1997-01-13	2001-05-30	2008-01-31	2008-01-31	8.6	2	0	0	0	0.9	2002-10-03	0.7	2002-05-30	0.5	2001-11-29	0.4	2001-05-30	13.7	3
575	3	3	0	#NULL!	2005	2005-03-21	53.3333	0	1	0	#NULL!	0	0		0		0	#NULL!	0	0	0	#NULL!	#NULL!	#NULL!	#NULL!	#NULL!	15.0475	15.0475	15.0475	#NULL!	2005-03-21	2006-06-22	2006-06-22	2006-06-22	7.2	2	0	0	0	#NULL!	#NULL!	#NULL!	#NULL!	#NULL!	#NULL!	#NULL!	#NULL!	#NULL!	#NULL!
576	3	3	0	#NULL!	2005	2005-03-22	62.9167	0	1	0	#NULL!	0	0		0		0	#NULL!	0	0	0	#NULL!	#NULL!	#NULL!	#NULL!	#NULL!	37.2573	37.2573	37.2573	#NULL!	2005-03-22	2008-04-29	2008-04-29	2008-04-29	7	2	0	0	0	#NULL!	#NULL!	#NULL!	#NULL!	#NULL!	#NULL!	#NULL!	#NULL!	#NULL!	#NULL!
637	3	3	0	#NULL!	2003	2003-03-28	60.9167	0	1	0	#NULL!	0	0		0		0	#NULL!	0	0	0	#NULL!	#NULL!	#NULL!	#NULL!	#NULL!	82.2354	82.2354	82.2354	#NULL!	2003-03-28	2010-02-02	2010-02-02	2010-02-02	6.1	1	0	0	0	#NULL!	#NULL!	#NULL!	#NULL!	#NULL!	#NULL!	#NULL!	#NULL!	#NULL!	#NULL!
577	3	3	0	#NULL!	2005	2005-03-29	62.4167	0	1	0	#NULL!	0	0		1	Basalcellecarsiom hud 2003.	0	#NULL!	0	0	0	#NULL!	#NULL!	#NULL!	#NULL!	#NULL!	42.1526	42.1526	42.1526	#NULL!	2005-03-29	2008-10-02	2008-10-02	2008-10-02	7.2	2	0	0	0	#NULL!	#NULL!	#NULL!	#NULL!	#NULL!	#NULL!	#NULL!	#NULL!	#NULL!	#NULL!
600	3	3	0	#NULL!	2001	2001-01-11	53.25	0	1	0	#NULL!	0	0		0		0	#NULL!	0	0	0	#NULL!	#NULL!	#NULL!	#NULL!	#NULL!	94.1946	94.1946	94.1946	#NULL!	2001-01-11	2008-11-17	2008-11-17	2008-11-17	6.5	2	0	0	0	#NULL!	#NULL!	#NULL!	#NULL!	#NULL!	#NULL!	#NULL!	#NULL!	#NULL!	#NULL!
439	3	3	0	#NULL!	1999	1999-04-16	54.75	0	1	0	#NULL!	0	0		0		0	#NULL!	0	0	0	#NULL!	#NULL!	#NULL!	#NULL!	#NULL!	149.982	149.982	149.982	#NULL!	1999-04-15	2011-10-14	2011-10-14	2011-10-14	8.5	2	0	0	0	#NULL!	#NULL!	#NULL!	#NULL!	#NULL!	#NULL!	#NULL!	#NULL!	#NULL!	#NULL!
405	3	3	0	#NULL!	2000	2000-04-11	53.25	0	1	0	#NULL!	0	0		0		0	#NULL!	0	0	0	#NULL!	#NULL!	#NULL!	#NULL!	#NULL!	107.369	107.369	107.369	#NULL!	2000-04-11	2009-03-23	2009-03-23	2009-03-23	5.5	1	0	0	0	#NULL!	#NULL!	#NULL!	#NULL!	#NULL!	#NULL!	#NULL!	#NULL!	#NULL!	#NULL!
816	3	3	0	#NULL!	1997	1997-04-23	66.6667	1	1	0	#NULL!	0	0		1	f?tt myelomatose etter RRP	1	2004-06-05	0	0	0	#NULL!	#NULL!	#NULL!	#NULL!	#NULL!	67.4508	67.4508	67.4508	#NULL!	1997-04-22	2002-12-05	2002-12-05	2002-12-05	5.6	1	0	0	0	#NULL!	#NULL!	#NULL!	#NULL!	#NULL!	#NULL!	#NULL!	#NULL!	#NULL!	#NULL!
406	3	3	0	#NULL!	2000	2000-04-12	51.1667	0	1	0	#NULL!	0	0		0		0	#NULL!	0	0	0	#NULL!	#NULL!	#NULL!	#NULL!	#NULL!	137.431	137.431	137.431	#NULL!	2000-04-11	2011-09-24	2011-09-24	2011-09-24	3.5	1	0	0	0	#NULL!	#NULL!	#NULL!	#NULL!	#NULL!	#NULL!	#NULL!	#NULL!	#NULL!	#NULL!
540	3	3	0	#NULL!	2004	2004-03-30	62.5	0	1	0	#NULL!	0	0		0		0	#NULL!	0	0	0	#NULL!	#NULL!	#NULL!	#NULL!	#NULL!	91.5662	91.5662	91.5662	#NULL!	2004-03-30	2011-11-16	2011-11-16	2011-11-16	19	4	1	0	0	#NULL!	#NULL!	#NULL!	#NULL!	#NULL!	#NULL!	#NULL!	#NULL!	#NULL!	#NULL!
508	3	3	0	#NULL!	2002	2003-04-17	55.4167	0	1	0	#NULL!	0	0		0		0	#NULL!	0	0	0	#NULL!	#NULL!	#NULL!	#NULL!	#NULL!	110.031	110.031	110.031	#NULL!	2002-04-16	2011-06-17	2011-06-17	2011-06-17	14	4	1	0	0	#NULL!	#NULL!	#NULL!	#NULL!	#NULL!	#NULL!	#NULL!	#NULL!	#NULL!	#NULL!
440	3	3	0	#NULL!	1999	1999-04-23	55.5833	0	1	0	#NULL!	0	0		0		0	#NULL!	0	0	0	#NULL!	#NULL!	#NULL!	#NULL!	#NULL!	100.963	100.963	100.963	#NULL!	1999-04-22	2007-09-20	2007-09-20	2007-09-20	5.2	1	0	0	0	#NULL!	#NULL!	#NULL!	#NULL!	#NULL!	#NULL!	#NULL!	#NULL!	#NULL!	#NULL!
817	3	3	0	#NULL!	1997	1997-04-29	60.5	0	1	0	#NULL!	0	0		0		0	#NULL!	0	0	0	#NULL!	#NULL!	#NULL!	#NULL!	#NULL!	168.446	168.446	168.446	#NULL!	1997-04-29	2011-05-13	2011-05-13	2011-05-13	13.6	4	1	0	0	#NULL!	#NULL!	#NULL!	#NULL!	#NULL!	#NULL!	#NULL!	#NULL!	#NULL!	#NULL!
640	3	3	0	#NULL!	2003	2003-04-10	70.8333	1	1	0	#NULL!	0	0		0		0	#NULL!	0	0	0	#NULL!	#NULL!	#NULL!	#NULL!	#NULL!	101.554	101.554	101.554	#NULL!	2003-04-10	2011-09-26	2011-09-26	2011-09-26	5.2	1	0	0	0	#NULL!	#NULL!	#NULL!	#NULL!	#NULL!	#NULL!	#NULL!	#NULL!	#NULL!	#NULL!
529	3	3	0	#NULL!	2004	2004-01-14	57.3333	0	1	0	#NULL!	0	0		0		0	#NULL!	0	0	0	#NULL!	#NULL!	#NULL!	#NULL!	#NULL!	35.2531	35.2531	35.2531	#NULL!	2004-01-13	2006-12-21	2006-12-21	2006-12-21	8	2	0	0	0	#NULL!	#NULL!	#NULL!	#NULL!	#NULL!	#NULL!	#NULL!	#NULL!	#NULL!	#NULL!
610	3	3	0	#NULL!	2001	2001-03-24	53.5	0	1	1	1	1	1	Taxotere	0		0	#NULL!	1	1	0	2	2001-06-06	2010-10-06	112.028	123.891	1.44561	113.447	125.308	#NULL!	2001-04-23	2001-06-06	2011-10-02	2010-10-06	12.8	3	1	0.7	1	#NULL!	#NULL!	#NULL!	#NULL!	#NULL!	#NULL!	#NULL!	#NULL!	#NULL!	#NULL!
441	3	3	0	#NULL!	1999	1999-04-29	66.1667	1	1	0	#NULL!	0	0		0		0	#NULL!	0	0	0	#NULL!	#NULL!	#NULL!	#NULL!	#NULL!	146.434	146.434	146.434	#NULL!	1999-04-29	2011-07-12	2011-07-12	2011-07-12	12.3	3	1	0	0	#NULL!	#NULL!	#NULL!	#NULL!	#NULL!	#NULL!	#NULL!	#NULL!	#NULL!	#NULL!
578	3	3	0	#NULL!	2005	2005-04-14	65.1667	1	1	0	#NULL!	0	0		0		0	#NULL!	0	0	0	#NULL!	#NULL!	#NULL!	#NULL!	#NULL!	61.8326	61.8326	61.8326	#NULL!	2005-04-14	2010-06-09	2010-06-09	2010-06-09	13.6	4	1	0	0	#NULL!	#NULL!	#NULL!	#NULL!	#NULL!	#NULL!	#NULL!	#NULL!	#NULL!	#NULL!
909	3	3	0	#NULL!	1998	1998-04-29	63.8333	0	1	0	#NULL!	1	0		0		0	#NULL!	1	0	0	#NULL!	2000-09-15	#NULL!	134.538	134.538	28.6165	163.124	163.124	#NULL!	1998-04-28	2000-09-15	2011-12-01	2011-12-01	8.5	2	0	0	0	0.3	2000-03-10	0.5	2000-09-15	0.8	2000-12-14	1.1	2001-05-23	7.45	2
642	3	8	0	#NULL!	2003	2003-05-02	65.4167	1	1	0	#NULL!	0	0		0		0	#NULL!	0	0	0	#NULL!	#NULL!	#NULL!	#NULL!	#NULL!	30.4235	30.4235	30.4235	#NULL!	2003-04-28	2005-11-09	2005-11-09	2005-11-09	2.3	1	0	0	0	#NULL!	#NULL!	#NULL!	#NULL!	#NULL!	#NULL!	#NULL!	#NULL!	#NULL!	#NULL!
644	3	8	0	#NULL!	2003	2003-05-12	64.3333	0	1	0	#NULL!	0	0		0		0	#NULL!	0	0	0	#NULL!	#NULL!	#NULL!	#NULL!	#NULL!	63.0811	63.0811	63.0811	#NULL!	2003-05-07	2008-08-08	2008-08-08	2008-08-08	9	3	0	0	0	#NULL!	#NULL!	#NULL!	#NULL!	#NULL!	#NULL!	#NULL!	#NULL!	#NULL!	#NULL!
649	3	8	0	#NULL!	2003	2003-06-19	57.6667	0	1	0	#NULL!	0	0		0		0	#NULL!	0	0	0	#NULL!	#NULL!	#NULL!	#NULL!	#NULL!	98.0386	98.0386	98.0386	#NULL!	2003-06-17	2011-08-18	2011-08-18	2011-08-18	9.5	3	0	0	0	#NULL!	#NULL!	#NULL!	#NULL!	#NULL!	#NULL!	#NULL!	#NULL!	#NULL!	#NULL!
651	3	8	0	#NULL!	2003	2003-07-07	69.75	1	1	0	#NULL!	0	0		0		0	#NULL!	0	0	0	#NULL!	#NULL!	#NULL!	#NULL!	#NULL!	61.8655	61.8655	61.8655	#NULL!	2003-07-01	2008-08-26	2008-08-26	2008-08-26	7.4	2	0	0	0	#NULL!	#NULL!	#NULL!	#NULL!	#NULL!	#NULL!	#NULL!	#NULL!	#NULL!	#NULL!
553	3	8	0	#NULL!	2004	2004-08-19	57.5	0	1	0	#NULL!	0	0		0		0	#NULL!	0	0	0	#NULL!	#NULL!	#NULL!	#NULL!	#NULL!	80.4941	80.4941	80.4941	#NULL!	2004-08-16	2011-05-02	2011-05-02	2011-05-02	8.3	2	0	0	0	#NULL!	#NULL!	#NULL!	#NULL!	#NULL!	#NULL!	#NULL!	#NULL!	#NULL!	#NULL!
557	3	8	0	#NULL!	2004	2004-09-13	60.8333	0	1	0	#NULL!	0	0		0		0	#NULL!	0	0	0	#NULL!	#NULL!	#NULL!	#NULL!	#NULL!	76.9787	76.9787	76.9787	#NULL!	2004-09-08	2011-02-07	2011-02-07	2011-02-07	5.5	1	0	0	0	#NULL!	#NULL!	#NULL!	#NULL!	#NULL!	#NULL!	#NULL!	#NULL!	#NULL!	#NULL!
561	3	8	0	#NULL!	2004	2004-10-13	61.9167	0	1	0	#NULL!	0	0		0		0	#NULL!	0	0	0	#NULL!	#NULL!	#NULL!	#NULL!	#NULL!	80.1327	80.1327	80.1327	#NULL!	2004-10-11	2011-06-16	2011-06-16	2011-06-16	10	3	1	0	0	#NULL!	#NULL!	#NULL!	#NULL!	#NULL!	#NULL!	#NULL!	#NULL!	#NULL!	#NULL!
662	3	8	0	#NULL!	2003	2003-11-10	60.5	0	1	0	#NULL!	0	0		0		0	#NULL!	0	0	0	#NULL!	2006-05-02	#NULL!	68.3536	68.3536	29.8978	98.2357	98.2357	#NULL!	2003-11-04	2006-05-02	2012-01-11	2012-01-11	9.7	3	0	0.1	0	1.3	2012-01-12	1.2	2011-01-06	0.8	2010-09-01	0.8	2010-02-03	30.07	4
664	3	8	0	#NULL!	2003	2003-11-20	67.4167	1	1	0	#NULL!	0	0		0		0	#NULL!	0	0	0	#NULL!	#NULL!	#NULL!	#NULL!	#NULL!	66.7609	66.7609	66.7609	#NULL!	2003-11-17	2009-06-10	2009-06-10	2009-06-10	12	3	1	0	0	#NULL!	#NULL!	#NULL!	#NULL!	#NULL!	#NULL!	#NULL!	#NULL!	#NULL!	#NULL!
628	3	8	0	#NULL!	2003	2003-02-03	62.3333	0	1	0	#NULL!	0	0		0		0	#NULL!	0	0	0	#NULL!	#NULL!	#NULL!	#NULL!	#NULL!	106.318	106.318	106.318	#NULL!	2003-01-29	2011-12-09	2011-12-09	2011-12-09	8	2	0	0	0	#NULL!	#NULL!	#NULL!	#NULL!	#NULL!	#NULL!	#NULL!	#NULL!	#NULL!	#NULL!
[truncated: 123 more columns]
