# Supplementary material for: Stromal Expression of MiR-21 Predicts Biochemical Failure in Prostate Cancer Patients with Gleason Score 6
Source: PLoS One. 2014 Nov 17;9(11):e113039. doi: 10.1371/journal.pone.0113039 (PMC4234532; doi:10.1371/journal.pone.0113039)
Supplement: File S1 — (ZIP) [file pone.0113039.s001.zip › Statistics output.xlsx]

## Sheet: Sheet1
CORRELATIONS
/VARIABLES=miR21_Str_TSTE pTstage2_3a_3b PNI Vascinf Gleason_7Sep Gleason_7Com Gleason_7a_vs_7b
/PRINT=TWOTAIL NOSIG
/MISSING=PAIRWISE.
Correlations
Notes
Output Created		06-OCT-2014 10:54:43
Comments
Input	Data	C:\Users\chris_000\Documents\Forskning\Prostata - miR-21\Database.sav
	Active Dataset	DataSet1
	Filter	<none>
	Weight	<none>
	Split File	<none>
	N of Rows in Working Data File	535
Missing Value Handling	Definition of Missing	User-defined missing values are treated as missing.
	Cases Used	Statistics for each pair of variables are based on all the cases with valid data for that pair.
Syntax		CORRELATIONS /VARIABLES=miR21_Str_TSTE pTstage2_3a_3b PNI Vascinf Gleason_7Sep Gleason_7Com Gleason_7a_vs_7b /PRINT=TWOTAIL NOSIG /MISSING=PAIRWISE.
Resources	Processor Time	00:00:00,02
	Elapsed Time	00:00:00,01
Correlations
		miR21 stromal expression in tumor compartment	pTstage2_3a_3b	Perineural infiltration	Vascular infiltration	Gleason score, 7 separeted	Gleason score, 7 combined	Gleason Score, 3+4 and 4+3
miR21 stromal expression in tumor compartment	Pearson Correlation	1	,134**	,175**	,222**	,225**	,238**	-0.000728067
	Sig. (2-tailed)		0.00327364	0.00011977	9.26941e-07	6.43605e-07	1.46439e-07	0.990642
	N	478	478	478	478	478	478	262
pTstage2_3a_3b	Pearson Correlation	,134**	1	,328**	,345**	,364**	,330**	,154**
	Sig. (2-tailed)	0.00327364		6.76217e-15	2.02869e-16	3.01499e-18	4.5511e-15	0.00743649
	N	478	535	535	535	535	535	300
Perineural infiltration	Pearson Correlation	,175**	,328**	1	,400**	,137**	,104*	0.0982605
	Sig. (2-tailed)	0.00011977	6.76217e-15		5.18579e-22	0.00151785	0.0163704	0.0893324
	N	478	535	535	535	535	535	300
Vascular infiltration	Pearson Correlation	,222**	,345**	,400**	1	,249**	,240**	0.0201456
	Sig. (2-tailed)	9.26941e-07	2.02869e-16	5.18579e-22		5.64152e-09	1.81602e-08	0.728208
	N	478	535	535	535	535	535	300
Gleason score, 7 separeted	Pearson Correlation	,225**	,364**	,137**	,249**	1	,929**	1,000**
	Sig. (2-tailed)	6.43605e-07	3.01499e-18	0.00151785	5.64152e-09		1.84796e-232	0
	N	478	535	535	535	535	535	300
Gleason score, 7 combined	Pearson Correlation	,238**	,330**	,104*	,240**	,929**	1	.c
	Sig. (2-tailed)	1.46439e-07	4.5511e-15	0.0163704	1.81602e-08	1.84796e-232		0
	N	478	535	535	535	535	535	300
Gleason Score, 3+4 and 4+3	Pearson Correlation	-0.000728067	,154**	0.0982605	0.0201456	1,000**	.c	1
	Sig. (2-tailed)	0.990642	0.00743649	0.0893324	0.728208	0	0
	N	262	300	300	300	300	300	300
**. Correlation is significant at the 0.01 level (2-tailed).
*. Correlation is significant at the 0.05 level (2-tailed).
c. Cannot be computed because at least one of the variables is constant.
KM BF_free_survival BY miR21_Str_TSTE_123Q_4Q
/STATUS=End_Biochem_failure(1)
/PRINT MEAN
/PLOT SURVIVAL
/TEST LOGRANK
/COMPARE OVERALL POOLED.
Kaplan-Meier
Notes
Output Created		06-OCT-2014 10:55:42
Comments
Input	Data	C:\Users\chris_000\Documents\Forskning\Prostata - miR-21\Database.sav
	Active Dataset	DataSet1
	Filter	<none>
	Weight	<none>
	Split File	<none>
	N of Rows in Working Data File	535
Missing Value Handling	Definition of Missing	User-defined missing values are treated as missing.
	Cases Used	Statistics are based on all cases with valid data for all variables in the analysis.
Syntax		KM BF_free_survival BY miR21_Str_TSTE_123Q_4Q /STATUS=End_Biochem_failure(1) /PRINT MEAN /PLOT SURVIVAL /TEST LOGRANK /COMPARE OVERALL POOLED.
Resources	Processor Time	00:00:01,41
	Elapsed Time	00:00:00,99
Case Processing Summary
miR21 - Stromal cells in tumor compartment	Total N	N of Events	Censored
			N	Percent
Low Expression	369	113	256	0.693767
High Expression	109	46	63	0.577982
Overall	478	159	319	0.667364
Means and Medians for Survival Time
miR21 - Stromal cells in tumor compartment	Meana				Median
	Estimate	Std. Error	95% Confidence Interval		Estimate	Std. Error	95% Confidence Interval
			Lower Bound	Upper Bound			Lower Bound	Upper Bound
Low Expression	131.837	4.52419	122.97	140.704
High Expression	110.503	8.08623	94.6538	126.352
Overall	127.885	3.94688	120.149	135.621
a. Estimation is limited to the largest survival time if it is censored.
Overall Comparisons
	Chi-Square	df	Sig.
Log Rank (Mantel-Cox)	7.42014	1	0.00644979
Test of equality of survival distributions for the different levels of miR21 - Stromal cells in tumor compartment.
KM CF_free_survival BY miR21_Str_TSTE_123Q_4Q
/STATUS=End_Clin_fail(1)
/PRINT MEAN
/PLOT SURVIVAL
/TEST LOGRANK
/COMPARE OVERALL POOLED.
Kaplan-Meier
Notes
Output Created		06-OCT-2014 10:55:56
Comments
Input	Data	C:\Users\chris_000\Documents\Forskning\Prostata - miR-21\Database.sav
	Active Dataset	DataSet1
	Filter	<none>
	Weight	<none>
	Split File	<none>
	N of Rows in Working Data File	535
Missing Value Handling	Definition of Missing	User-defined missing values are treated as missing.
	Cases Used	Statistics are based on all cases with valid data for all variables in the analysis.
Syntax		KM CF_free_survival BY miR21_Str_TSTE_123Q_4Q /STATUS=End_Clin_fail(1) /PRINT MEAN /PLOT SURVIVAL /TEST LOGRANK /COMPARE OVERALL POOLED.
Resources	Processor Time	00:00:00,17
	Elapsed Time	00:00:00,15
Case Processing Summary
miR21 - Stromal cells in tumor compartment	Total N	N of Events	Censored
			N	Percent
Low Expression	369	21	348	0.943089
High Expression	109	12	97	0.889908
Overall	478	33	445	0.930962
Means and Medians for Survival Time
miR21 - Stromal cells in tumor compartment	Meana				Median
	Estimate	Std. Error	95% Confidence Interval		Estimate	Std. Error	95% Confidence Interval
			Lower Bound	Upper Bound			Lower Bound	Upper Bound
Low Expression	177.573	2.41853	172.833	182.313
High Expression	165.35	5.93867	153.71	176.99
Overall	175.002	2.3401	170.416	179.589
a. Estimation is limited to the largest survival time if it is censored.
Overall Comparisons
	Chi-Square	df	Sig.
Log Rank (Mantel-Cox)	4.16039	1	0.0413799
Test of equality of survival distributions for the different levels of miR21 - Stromal cells in tumor compartment.
KM PCdeath_free_survival BY miR21_Str_TSTE_123Q_4Q
/STATUS=End_PC_death(1)
/PRINT MEAN
/PLOT SURVIVAL
/TEST LOGRANK
/COMPARE OVERALL POOLED.
Kaplan-Meier
Notes
Output Created		06-OCT-2014 10:56:31
Comments
Input	Data	C:\Users\chris_000\Documents\Forskning\Prostata - miR-21\Database.sav
	Active Dataset	DataSet1
	Filter	<none>
	Weight	<none>
	Split File	<none>
	N of Rows in Working Data File	535
Missing Value Handling	Definition of Missing	User-defined missing values are treated as missing.
	Cases Used	Statistics are based on all cases with valid data for all variables in the analysis.
Syntax		KM PCdeath_free_survival BY miR21_Str_TSTE_123Q_4Q /STATUS=End_PC_death(1) /PRINT MEAN /PLOT SURVIVAL /TEST LOGRANK /COMPARE OVERALL POOLED.
Resources	Processor Time	00:00:00,19
	Elapsed Time	00:00:00,19
Case Processing Summary
miR21 - Stromal cells in tumor compartment	Total N	N of Events	Censored
			N	Percent
Low Expression	369	10	359	0.9729
High Expression	109	4	105	0.963303
Overall	478	14	464	0.970711
Means and Medians for Survival Time
miR21 - Stromal cells in tumor compartment	Meana				Median
	Estimate	Std. Error	95% Confidence Interval		Estimate	Std. Error	95% Confidence Interval
			Lower Bound	Upper Bound			Lower Bound	Upper Bound
Low Expression	182.435	1.93743	178.638	186.233
High Expression	178.631	4.3897	170.027	187.235
Overall	181.706	1.84357	178.093	185.32
a. Estimation is limited to the largest survival time if it is censored.
Overall Comparisons
	Chi-Square	df	Sig.
Log Rank (Mantel-Cox)	0.444385	1	0.505014
Test of equality of survival distributions for the different levels of miR21 - Stromal cells in tumor compartment.
KM BF_free_survival BY miR21_Str_TSTE_123Q_4Q
/STRATA=Gleason_7Com
/STATUS=End_Biochem_failure(1)
/PRINT MEAN
/PLOT SURVIVAL
/TEST LOGRANK
/COMPARE OVERALL STRATA.
Kaplan-Meier
Notes
Output Created		06-OCT-2014 10:57:08
Comments
Input	Data	C:\Users\chris_000\Documents\Forskning\Prostata - miR-21\Database.sav
	Active Dataset	DataSet1
	Filter	<none>
	Weight	<none>
	Split File	<none>
	N of Rows in Working Data File	535
Missing Value Handling	Definition of Missing	User-defined missing values are treated as missing.
	Cases Used	Statistics are based on all cases with valid data for all variables in the analysis.
Syntax		KM BF_free_survival BY miR21_Str_TSTE_123Q_4Q /STRATA=Gleason_7Com /STATUS=End_Biochem_failure(1) /PRINT MEAN /PLOT SURVIVAL /TEST LOGRANK /COMPARE OVERALL STRATA.
Resources	Processor Time	00:00:00,39
	Elapsed Time	00:00:00,39
Case Processing Summary
Gleason score, 7 combined		Total N	N of Events	Censored
				N	Percent
<7	Low Expression	149	35	114	0.765101
	High Expression	18	8	10	0.555556
	Overall	167	43	124	0.742515
7	Low Expression	189	58	131	0.693122
	High Expression	73	27	46	0.630137
	Overall	262	85	177	0.675573
>7	Low Expression	31	20	11	0.354839
	High Expression	18	11	7	0.388889
	Overall	49	31	18	0.367347
Overall	Overall	478	159	319	0.667364
Means and Medians for Survival Time
Gleason score, 7 combined		Meana				Median
		Estimate	Std. Error	95% Confidence Interval		Estimate	Std. Error	95% Confidence Interval
				Lower Bound	Upper Bound			Lower Bound	Upper Bound
<7	Low Expression	129.272	4.75968	119.943	138.601
	High Expression	87.6423	14.5052	59.2122	116.072	75.8288	5.74544	64.5677	87.0898
	Overall	125.97	4.64902	116.858	135.082
7	Low Expression	131.55	6.23987	119.32	143.78
	High Expression	120.583	9.55955	101.846	139.319
	Overall	129.477	5.27109	119.145	139.808
>7	Low Expression	59.6267	11.436	37.2121	82.0414	35.5817	8.9399	18.0595	53.1039
	High Expression	61.5415	15.8118	30.5504	92.5326	29.7664	25.8988	0	80.5281
	Overall	60.9743	9.38141	42.5867	79.3618	35.5817	13.6272	8.87233	62.2911
Overall	Overall	127.885	3.94688	120.149	135.621
a. Estimation is limited to the largest survival time if it is censored.
Overall Comparisons
Gleason score, 7 combined		Chi-Square	df	Sig.
<7	Log Rank (Mantel-Cox)	5.16303	1	0.0230726
7	Log Rank (Mantel-Cox)	1.45574	1	0.227609
>7	Log Rank (Mantel-Cox)	0.0175179	1	0.894703
Test of equality of survival distributions for the different levels of miR21 - Stromal cells in tumor compartment.
Stratum: Gleason_7Com = <7
Stratum: Gleason_7Com = 7
Stratum: Gleason_7Com = >7
KM BF_free_survival BY miR21_Str_TSTE_123Q_4Q
/STRATA=Gleason_7a_vs_7b
/STATUS=End_Biochem_failure(1)
/PRINT MEAN
/PLOT SURVIVAL
/TEST LOGRANK
/COMPARE OVERALL STRATA.
Kaplan-Meier
Notes
Output Created		06-OCT-2014 10:57:20
Comments
Input	Data	C:\Users\chris_000\Documents\Forskning\Prostata - miR-21\Database.sav
	Active Dataset	DataSet1
	Filter	<none>
	Weight	<none>
	Split File	<none>
	N of Rows in Working Data File	535
Missing Value Handling	Definition of Missing	User-defined missing values are treated as missing.
	Cases Used	Statistics are based on all cases with valid data for all variables in the analysis.
Syntax		KM BF_free_survival BY miR21_Str_TSTE_123Q_4Q /STRATA=Gleason_7a_vs_7b /STATUS=End_Biochem_failure(1) /PRINT MEAN /PLOT SURVIVAL /TEST LOGRANK /COMPARE OVERALL STRATA.
Resources	Processor Time	00:00:00,28
	Elapsed Time	00:00:00,24
Case Processing Summary
Gleason Score, 3+4 and 4+3		Total N	N of Events	Censored
				N	Percent
3+4	Low Expression	140	37	103	0.735714
	High Expression	49	16	33	0.673469
	Overall	189	53	136	0.719577
4+3	Low Expression	49	21	28	0.571429
	High Expression	24	11	13	0.541667
	Overall	73	32	41	0.561644
Overall	Overall	262	85	177	0.675573
Means and Medians for Survival Time
Gleason Score, 3+4 and 4+3		Meana				Median
		Estimate	Std. Error	95% Confidence Interval		Estimate	Std. Error	95% Confidence Interval
				Lower Bound	Upper Bound			Lower Bound	Upper Bound
3+4	Low Expression	127.502	5.79112	116.151	138.852
	High Expression	128.061	11.3306	105.853	150.269
	Overall	134.526	5.70063	123.353	145.699
4+3	Low Expression	105.224	12.8408	80.0556	130.392	99.977	21.7431	57.3606	142.593
	High Expression	96.7917	14.9593	67.4714	126.112	73.9232
	Overall	106.428	10.4706	85.906	126.951	99.977	21.3081	58.2131	141.741
Overall	Overall	129.477	5.27109	119.145	139.808
a. Estimation is limited to the largest survival time if it is censored.
Overall Comparisons
Gleason Score, 3+4 and 4+3		Chi-Square	df	Sig.
3+4	Log Rank (Mantel-Cox)	1.12059	1	0.289792
4+3	Log Rank (Mantel-Cox)	0.0531537	1	0.817664
Test of equality of survival distributions for the different levels of miR21 - Stromal cells in tumor compartment.
Stratum: Gleason_7a_vs_7b = 3+4
Stratum: Gleason_7a_vs_7b = 4+3
KM BF_free_survival BY miR21_Str_TSTE_123Q_4Q
/STRATA=Pos_circum_marg
/STATUS=End_Biochem_failure(1)
/PRINT MEAN
/PLOT SURVIVAL
/TEST LOGRANK
/COMPARE OVERALL STRATA.
Kaplan-Meier
Notes
Output Created		06-OCT-2014 10:57:37
Comments
Input	Data	C:\Users\chris_000\Documents\Forskning\Prostata - miR-21\Database.sav
	Active Dataset	DataSet1
	Filter	<none>
	Weight	<none>
	Split File	<none>
	N of Rows in Working Data File	535
Missing Value Handling	Definition of Missing	User-defined missing values are treated as missing.
	Cases Used	Statistics are based on all cases with valid data for all variables in the analysis.
Syntax		KM BF_free_survival BY miR21_Str_TSTE_123Q_4Q /STRATA=Pos_circum_marg /STATUS=End_Biochem_failure(1) /PRINT MEAN /PLOT SURVIVAL /TEST LOGRANK /COMPARE OVERALL STRATA.
Resources	Processor Time	00:00:00,28
	Elapsed Time	00:00:00,25
Case Processing Summary
Positive circumferent margin?		Total N	N of Events	Censored
				N	Percent
no	Low Expression	266	66	200	0.75188
	High Expression	73	24	49	0.671233
	Overall	339	90	249	0.734513
yes	Low Expression	103	47	56	0.543689
	High Expression	36	22	14	0.388889
	Overall	139	69	70	0.503597
Overall	Overall	478	159	319	0.667364
Means and Medians for Survival Time
Positive circumferent margin?		Meana				Median
		Estimate	Std. Error	95% Confidence Interval		Estimate	Std. Error	95% Confidence Interval
				Lower Bound	Upper Bound			Lower Bound	Upper Bound
no	Low Expression	142.227	5.02706	132.374	152.08
	High Expression	126.665	9.40107	108.239	145.091
	Overall	139.745	4.42167	131.078	148.411
yes	Low Expression	93.8753	6.35374	81.422	106.329	114.105	18.5861	77.6759	150.533
	High Expression	72.9608	12.3108	48.8316	97.0901	41.5284	28.0526	0	96.5115
	Overall	91.3783	6.19506	79.236	103.521	100.141	19.5485	61.8262	138.456
Overall	Overall	127.885	3.94688	120.149	135.621
a. Estimation is limited to the largest survival time if it is censored.
Overall Comparisons
Positive circumferent margin?		Chi-Square	df	Sig.
no	Log Rank (Mantel-Cox)	2.59923	1	0.106915
yes	Log Rank (Mantel-Cox)	4.94671	1	0.0261403
Test of equality of survival distributions for the different levels of miR21 - Stromal cells in tumor compartment.
Stratum: Pos_circum_marg = no
Stratum: Pos_circum_marg = yes
